# Supplementary material for: Operando visualisation of lithium plating by ultrasound imaging of battery cells
Source: Nat Commun. 2024 Nov 26;15:10237. doi: 10.1038/s41467-024-54319-6 (PMC11599900; doi:10.1038/s41467-024-54319-6)
Supplement: Supplementary file 6 — Source Data [file 41467_2024_54319_MOESM6_ESM.xlsx]

## Sheet: Figure2b
Figure 2b
	current_time,current	voltage_time,voltage
	0.00166666666666667,1.355231	0.00166666666666667,2.999674
	0.00333333333333333,1.399823	0.00333333333333333,2.999674
	0.005,1.399814	0.005,2.999674
	0.00666666666666667,1.399812	0.00666666666666667,2.999674
	0.00833333333333333,1.399809	0.00833333333333333,2.999674
	0.01,1.39981	0.01,2.999674
	0.0116666666666667,1.39981	0.0116666666666667,2.999674
	0.0133333333333333,1.39981	0.0133333333333333,2.999674
	0.015,1.399809	0.015,2.999674
	0.0166666666666667,1.39981	0.0166666666666667,2.999674
	0.0183333333333333,1.399809	0.0183333333333333,2.999674
	0.02,1.399811	0.02,2.999674
	0.0216666666666667,1.399809	0.0216666666666667,2.999674
	0.0233333333333333,1.39981	0.0233333333333333,2.999674
	0.025,1.39981	0.025,2.999674
	0.0266666666666667,1.399809	0.0266666666666667,2.999674
	0.0283333333333333,1.399812	0.0283333333333333,2.999674
	0.03,1.399811	0.03,2.999674
	0.0316666666666667,1.399809	0.0316666666666667,2.999674
	0.0333333333333333,1.399809	0.0333333333333333,2.999674
	0.035,1.399809	0.035,2.999674
	0.0366666666666667,1.399809	0.0366666666666667,2.999674
	0.0383333333333333,1.39981	0.0383333333333333,2.999674
	0.04,1.399809	0.04,2.999674
	0.0416666666666667,1.399809	0.0416666666666667,2.999674
	0.0433333333333333,1.399814	0.0433333333333333,2.999674
	0.045,1.39981	0.045,2.999674
	0.0466666666666667,1.399811	0.0466666666666667,2.999674
	0.0483333333333333,1.399811	0.0483333333333333,2.999674
	0.05,1.399812	0.05,2.999674
	0.0516666666666667,1.399812	0.0516666666666667,2.999674
	0.0533333333333333,1.399814	0.0533333333333333,2.999674
	0.055,1.399812	0.055,2.999674
	0.0566666666666667,1.399814	0.0566666666666667,2.999674
	0.0583333333333333,1.399812	0.0583333333333333,2.999674
	0.06,1.399811	0.06,2.999674
	0.0616666666666667,1.39981	0.0616666666666667,2.999674
	0.0633333333333333,1.399809	0.0633333333333333,2.999674
	0.065,1.399807	0.065,2.999674
	0.0666666666666667,1.399809	0.0666666666666667,2.999674
	0.0683333333333333,1.39981	0.0683333333333333,2.999674
	0.07,1.399809	0.07,2.999674
	0.0716666666666667,1.39981	0.0716666666666667,2.999674
	0.0733333333333333,1.399809	0.0733333333333333,2.999674
	0.075,1.399809	0.075,2.999674
	0.0766666666666667,1.399809	0.0766666666666667,2.999674
	0.0783333333333333,1.399809	0.0783333333333333,2.999674
	0.08,1.399812	0.08,2.999674
	0.0816666666666667,1.399814	0.0816666666666667,2.999674
	0.0833333333333333,1.39981	0.0833333333333333,2.999674
	0.085,1.399809	0.085,2.999674
	0.0866666666666667,1.399811	0.0866666666666667,2.999674
	0.0883333333333333,1.39981	0.0883333333333333,2.999674
	0.09,1.39981	0.09,2.999674
	0.0916666666666667,1.39981	0.0916666666666667,2.999674
	0.0933333333333333,1.399811	0.0933333333333333,2.999674
	0.095,1.399812	0.095,2.999674
	0.0966666666666667,1.399814	0.0966666666666667,2.999674
	0.0983333333333333,1.39981	0.0983333333333333,2.999674
	0.1,1.399809	0.1,2.999674
	0.101666666666667,1.399812	0.101666666666667,2.999674
	0.103333333333333,1.399812	0.103333333333333,2.999674
	0.105,1.399812	0.105,2.999674
	0.106666666666667,1.39981	0.106666666666667,2.999674
	0.108333333333333,1.399809	0.108333333333333,2.999674
	0.11,1.399809	0.11,2.999674
	0.111666666666667,1.39981	0.111666666666667,2.999674
	0.113333333333333,1.39981	0.113333333333333,2.999674
	0.115,1.399809	0.115,2.999674
	0.116666666666667,1.39981	0.116666666666667,2.999674
	0.118333333333333,1.399809	0.118333333333333,2.999674
	0.12,1.39981	0.12,2.999674
	0.121666666666667,1.399812	0.121666666666667,2.999674
	0.123333333333333,1.399811	0.123333333333333,2.999674
	0.125,1.399811	0.125,2.999674
	0.126666666666667,1.39981	0.126666666666667,2.999674
	0.128333333333333,1.399809	0.128333333333333,2.999674
	0.13,1.39981	0.13,2.999674
	0.131666666666667,1.399812	0.131666666666667,2.999674
	0.133333333333333,1.399812	0.133333333333333,2.999674
	0.135,1.399812	0.135,2.999674
	0.136666666666667,1.399814	0.136666666666667,2.999674
	0.138333333333333,1.399812	0.138333333333333,2.999674
	0.14,1.399812	0.14,2.999674
	0.141666666666667,1.399815	0.141666666666667,2.999674
	0.143333333333333,1.399812	0.143333333333333,2.999674
	0.145,1.399812	0.145,2.999674
	0.146666666666667,1.399814	0.146666666666667,2.999674
	0.148333333333333,1.399815	0.148333333333333,2.999674
	0.15,1.399815	0.15,2.999674
	0.151666666666667,1.399818	0.151666666666667,3.329921
	0.153333333333333,1.399815	0.153333333333333,3.335805
	0.155,1.399815	0.155,3.33777
	0.156666666666667,1.399815	0.156666666666667,3.339105
	0.158333333333333,1.399816	0.158333333333333,3.340179
	0.16,1.399815	0.16,3.341108
	0.161666666666667,1.399814	0.161666666666667,3.341941
	0.163333333333333,1.399812	0.163333333333333,3.342705
	0.165,1.399812	0.165,3.343408
	0.166666666666667,1.399811	0.166666666666667,3.344078
	0.168333333333333,1.399814	0.168333333333333,3.344714
	0.17,1.399815	0.17,3.345311
	0.171666666666667,1.399815	0.171666666666667,3.345884
	0.173333333333333,1.399815	0.173333333333333,3.346439
	0.175,1.399812	0.175,3.346977
	0.176666666666667,1.399812	0.176666666666667,3.347494
	0.178333333333333,1.399814	0.178333333333333,3.348
	0.18,1.399815	0.18,3.348487
	0.181666666666667,1.399812	0.181666666666667,3.348967
	0.183333333333333,1.399816	0.183333333333333,3.349436
	0.185,1.399818	0.185,3.349896
	0.186666666666667,1.399815	0.186666666666667,3.350341
	0.188333333333333,1.399812	0.188333333333333,3.350785
	0.19,1.399812	0.19,3.351216
	0.191666666666667,1.399812	0.191666666666667,3.351646
	0.193333333333333,1.39981	0.193333333333333,3.352069
	0.195,1.39981	0.195,3.352482
	0.196666666666667,1.399814	0.196666666666667,3.35289
	0.198333333333333,1.399814	0.198333333333333,3.353296
	0.2,1.399814	0.2,3.353694
	0.201666666666667,1.399815	0.201666666666667,3.354086
	0.203333333333333,1.399812	0.203333333333333,3.354479
	0.205,1.399815	0.205,3.354868
	0.206666666666667,1.399815	0.206666666666667,3.35525
	0.208333333333333,1.399816	0.208333333333333,3.355626
	0.21,1.399812	0.21,3.356003
	0.211666666666667,1.399814	0.211666666666667,3.356379
	0.213333333333333,1.399812	0.213333333333333,3.356747
	0.215,1.399815	0.215,3.357114
	0.216666666666667,1.399814	0.216666666666667,3.357482
	0.218333333333333,1.399815	0.218333333333333,3.35784
	0.22,1.399814	0.22,3.358199
	0.221666666666667,1.399816	0.221666666666667,3.358557
	0.223333333333333,1.399816	0.223333333333333,3.358908
	0.225,1.399812	0.225,3.359258
	0.226666666666667,1.399816	0.226666666666667,3.359603
	0.228333333333333,1.399818	0.228333333333333,3.359954
	0.23,1.399815	0.23,3.360292
	0.231666666666667,1.399816	0.231666666666667,3.360636
	0.233333333333333,1.399818	0.233333333333333,3.360979
	0.235,1.399815	0.235,3.361318
	0.236666666666667,1.399818	0.236666666666667,3.361654
	0.238333333333333,1.39982	0.238333333333333,3.361987
	0.24,1.39982	0.24,3.36232
	0.241666666666667,1.399818	0.241666666666667,3.36265
	0.243333333333333,1.399816	0.243333333333333,3.362986
	0.245,1.399816	0.245,3.363309
	0.246666666666667,1.399818	0.246666666666667,3.363638
	0.248333333333333,1.399818	0.248333333333333,3.363962
	0.25,1.399818	0.25,3.36429
	0.251666666666667,1.399819	0.251666666666667,3.364611
	0.253333333333333,1.399816	0.253333333333333,3.364927
	0.255,1.399816	0.255,3.36525
	0.256666666666667,1.399819	0.256666666666667,3.365571
	0.258333333333333,1.399819	0.258333333333333,3.365891
	0.26,1.399821	0.26,3.366205
	0.261666666666667,1.399819	0.261666666666667,3.36652
	0.263333333333333,1.399819	0.263333333333333,3.36683
	0.265,1.399819	0.265,3.367142
	0.266666666666667,1.39982	0.266666666666667,3.367456
	0.268333333333333,1.399819	0.268333333333333,3.367768
	0.27,1.399816	0.27,3.368076
	0.271666666666667,1.399816	0.271666666666667,3.368386
	0.273333333333333,1.399818	0.273333333333333,3.368692
	0.275,1.399821	0.275,3.368998
	0.276666666666667,1.399819	0.276666666666667,3.369301
	0.278333333333333,1.399819	0.278333333333333,3.369612
	0.28,1.399818	0.28,3.369915
	0.281666666666667,1.399819	0.281666666666667,3.370214
	0.283333333333333,1.399818	0.283333333333333,3.370512
	0.285,1.399819	0.285,3.370813
	0.286666666666667,1.399816	0.286666666666667,3.371116
	0.288333333333333,1.399815	0.288333333333333,3.371414
	0.29,1.399812	0.29,3.371713
	0.291666666666667,1.399812	0.291666666666667,3.372007
	0.293333333333333,1.399812	0.293333333333333,3.372305
	0.295,1.399818	0.295,3.372601
	0.296666666666667,1.399816	0.296666666666667,3.372894
	0.298333333333333,1.399818	0.298333333333333,3.373188
	0.3,1.399815	0.3,3.373486
	0.301666666666667,1.399816	0.301666666666667,3.373778
	0.303333333333333,1.399818	0.303333333333333,3.374065
	0.305,1.399816	0.305,3.374353
	0.306666666666667,1.399816	0.306666666666667,3.374645
	0.308333333333333,1.39982	0.308333333333333,3.374934
	0.31,1.39982	0.31,3.375221
	0.311666666666667,1.399818	0.311666666666667,3.375507
	0.313333333333333,1.39982	0.313333333333333,3.375798
	0.315,1.399816	0.315,3.376084
	0.316666666666667,1.39982	0.316666666666667,3.376369
	0.318333333333333,1.39982	0.318333333333333,3.376653
	0.32,1.399819	0.32,3.37694
	0.321666666666667,1.399818	0.321666666666667,3.377223
	0.323333333333333,1.399819	0.323333333333333,3.377506
	0.325,1.39982	0.325,3.377788
	0.326666666666667,1.399819	0.326666666666667,3.37807
	0.328333333333333,1.39982	0.328333333333333,3.378348
	0.33,1.399821	0.33,3.378636
	0.331666666666667,1.399821	0.331666666666667,3.378915
	0.333333333333333,1.399819	0.333333333333333,3.379192
	0.335,1.399821	0.335,3.379469
	0.336666666666667,1.399823	0.336666666666667,3.37975
	0.338333333333333,1.399824	0.338333333333333,3.380024
	0.34,1.39982	0.34,3.380302
	0.341666666666667,1.39982	0.341666666666667,3.380582
	0.343333333333333,1.399819	0.343333333333333,3.380853
	0.345,1.399819	0.345,3.381128
	0.346666666666667,1.39982	0.346666666666667,3.381407
	0.348333333333333,1.399823	0.348333333333333,3.381681
	0.35,1.399823	0.35,3.381951
	0.351666666666667,1.39982	0.351666666666667,3.382227
	0.353333333333333,1.399819	0.353333333333333,3.382499
	0.355,1.399818	0.355,3.382771
	0.356666666666667,1.39982	0.356666666666667,3.38304
	0.358333333333333,1.399824	0.358333333333333,3.383314
	0.36,1.399821	0.36,3.383582
	0.361666666666667,1.39982	0.361666666666667,3.383855
	0.363333333333333,1.399819	0.363333333333333,3.384122
	0.365,1.399819	0.365,3.384391
	0.366666666666667,1.399818	0.366666666666667,3.384665
	0.368333333333333,1.399819	0.368333333333333,3.384933
	0.37,1.399818	0.37,3.385201
	0.371666666666667,1.39982	0.371666666666667,3.38547
	0.373333333333333,1.399819	0.373333333333333,3.385733
	0.375,1.399815	0.375,3.385999
	0.376666666666667,1.39982	0.376666666666667,3.386266
	0.378333333333333,1.399821	0.378333333333333,3.38653
	0.38,1.39982	0.38,3.386796
	0.381666666666667,1.399818	0.381666666666667,3.387061
	0.383333333333333,1.39982	0.383333333333333,3.387321
	0.385,1.39982	0.385,3.387589
	0.386666666666667,1.39982	0.386666666666667,3.387855
	0.388333333333333,1.399819	0.388333333333333,3.388119
	0.39,1.399823	0.39,3.388377
	0.391666666666667,1.399816	0.391666666666667,3.388634
	0.393333333333333,1.39982	0.393333333333333,3.388899
	0.395,1.399819	0.395,3.389158
	0.396666666666667,1.399821	0.396666666666667,3.389416
	0.398333333333333,1.39982	0.398333333333333,3.389681
	0.4,1.39982	0.4,3.38994
	0.401666666666667,1.399819	0.401666666666667,3.3902
	0.403333333333333,1.399819	0.403333333333333,3.390458
	0.405,1.39982	0.405,3.390712
	0.406666666666667,1.399821	0.406666666666667,3.390968
	0.408333333333333,1.399821	0.408333333333333,3.391231
	0.41,1.399823	0.41,3.391486
	0.411666666666667,1.399823	0.411666666666667,3.391743
	0.413333333333333,1.399825	0.413333333333333,3.392
	0.415,1.399825	0.415,3.39226
	0.416666666666667,1.399821	0.416666666666667,3.392514
	0.418333333333333,1.399823	0.418333333333333,3.392769
	0.42,1.399821	0.42,3.39302
	0.421666666666667,1.399818	0.421666666666667,3.393277
	0.423333333333333,1.399818	0.423333333333333,3.39353
	0.425,1.39982	0.425,3.393786
	0.426666666666667,1.39982	0.426666666666667,3.394039
	0.428333333333333,1.399821	0.428333333333333,3.394296
	0.43,1.399823	0.43,3.394543
	0.431666666666667,1.399818	0.431666666666667,3.394799
	0.433333333333333,1.399819	0.433333333333333,3.395051
	0.435,1.39982	0.435,3.3953
	0.436666666666667,1.399821	0.436666666666667,3.395557
	0.438333333333333,1.39982	0.438333333333333,3.395805
	0.44,1.39982	0.44,3.396059
	0.441666666666667,1.399821	0.441666666666667,3.39631
	0.443333333333333,1.399824	0.443333333333333,3.396559
	0.445,1.399825	0.445,3.396809
	0.446666666666667,1.39982	0.446666666666667,3.397058
	0.448333333333333,1.39982	0.448333333333333,3.397303
	0.45,1.39982	0.45,3.397551
	0.451666666666667,1.399821	0.451666666666667,3.397802
	0.453333333333333,1.399821	0.453333333333333,3.398047
	0.455,1.399823	0.455,3.398296
	0.456666666666667,1.39982	0.456666666666667,3.398543
	0.458333333333333,1.399821	0.458333333333333,3.398794
	0.46,1.399819	0.46,3.399045
	0.461666666666667,1.399825	0.461666666666667,3.399287
	0.463333333333333,1.399823	0.463333333333333,3.399534
	0.465,1.399825	0.465,3.399776
	0.466666666666667,1.399825	0.466666666666667,3.40002
	0.468333333333333,1.399823	0.468333333333333,3.400265
	0.47,1.399823	0.47,3.400511
	0.471666666666667,1.399823	0.471666666666667,3.400752
	0.473333333333333,1.399824	0.473333333333333,3.401
	0.475,1.399825	0.475,3.401248
	0.476666666666667,1.399823	0.476666666666667,3.401486
	0.478333333333333,1.399823	0.478333333333333,3.401727
	0.48,1.399825	0.48,3.40197
	0.481666666666667,1.399821	0.481666666666667,3.40221
	0.483333333333333,1.399819	0.483333333333333,3.402453
	0.485,1.399821	0.485,3.402698
	0.486666666666667,1.399821	0.486666666666667,3.40294
	0.488333333333333,1.399821	0.488333333333333,3.40318
	0.49,1.399823	0.49,3.403426
	0.491666666666667,1.399824	0.491666666666667,3.403668
	0.493333333333333,1.399821	0.493333333333333,3.403905
	0.495,1.399824	0.495,3.404144
	0.496666666666667,1.399824	0.496666666666667,3.404384
	0.498333333333333,1.399821	0.498333333333333,3.404622
	0.5,1.399819	0.5,3.404856
	0.501666666666667,1.399819	0.501666666666667,3.405094
	0.503333333333333,1.399819	0.503333333333333,3.405331
	0.505,1.39982	0.505,3.405573
	0.506666666666667,1.39982	0.506666666666667,3.405807
	0.508333333333333,1.399821	0.508333333333333,3.406047
	0.51,1.399821	0.51,3.406288
	0.511666666666667,1.39982	0.511666666666667,3.406523
	0.513333333333333,1.399824	0.513333333333333,3.406762
	0.515,1.399824	0.515,3.406998
	0.516666666666667,1.399824	0.516666666666667,3.407236
	0.518333333333333,1.399823	0.518333333333333,3.40747
	0.52,1.399825	0.52,3.407705
	0.521666666666667,1.399825	0.521666666666667,3.407937
	0.523333333333333,1.399825	0.523333333333333,3.40818
	0.525,1.399825	0.525,3.408417
	0.526666666666667,1.399825	0.526666666666667,3.408651
	0.528333333333333,1.399829	0.528333333333333,3.40888
	0.53,1.399825	0.53,3.409111
	0.531666666666667,1.399827	0.531666666666667,3.409348
	0.533333333333333,1.399825	0.533333333333333,3.409583
	0.535,1.399824	0.535,3.409814
	0.536666666666667,1.399825	0.536666666666667,3.410046
	0.538333333333333,1.399824	0.538333333333333,3.410277
	0.54,1.399824	0.54,3.410513
	0.541666666666667,1.399824	0.541666666666667,3.410746
	0.543333333333333,1.399827	0.543333333333333,3.410975
	0.545,1.399825	0.545,3.411204
	0.546666666666667,1.399825	0.546666666666667,3.411436
	0.548333333333333,1.399823	0.548333333333333,3.411666
	0.55,1.399825	0.55,3.411896
	0.551666666666667,1.399828	0.551666666666667,3.412129
	0.553333333333333,1.399825	0.553333333333333,3.412357
	0.555,1.399825	0.555,3.412585
	0.556666666666667,1.399825	0.556666666666667,3.412814
	0.558333333333333,1.399823	0.558333333333333,3.413045
	0.56,1.399824	0.56,3.413278
	0.561666666666667,1.399825	0.561666666666667,3.413502
	0.563333333333333,1.399824	0.563333333333333,3.413736
	0.565,1.399827	0.565,3.413963
	0.566666666666667,1.399827	0.566666666666667,3.414192
	0.568333333333333,1.399825	0.568333333333333,3.414421
	0.57,1.399825	0.57,3.41465
	0.571666666666667,1.399825	0.571666666666667,3.414876
	0.573333333333333,1.399829	0.573333333333333,3.415103
	0.575,1.399823	0.575,3.415331
	0.576666666666667,1.399823	0.576666666666667,3.415561
	0.578333333333333,1.399821	0.578333333333333,3.415784
	0.58,1.399825	0.58,3.416013
	0.581666666666667,1.399825	0.581666666666667,3.416235
	0.583333333333333,1.399825	0.583333333333333,3.416461
	0.585,1.399825	0.585,3.416682
	0.586666666666667,1.399823	0.586666666666667,3.416912
	0.588333333333333,1.399825	0.588333333333333,3.417136
	0.59,1.399825	0.59,3.417358
	0.591666666666667,1.399825	0.591666666666667,3.417581
	0.593333333333333,1.399825	0.593333333333333,3.417801
	0.595,1.399825	0.595,3.418028
	0.596666666666667,1.399824	0.596666666666667,3.418253
	0.598333333333333,1.399823	0.598333333333333,3.418478
	0.6,1.399825	0.6,3.418698
	0.601666666666667,1.399824	0.601666666666667,3.418922
	0.603333333333333,1.399825	0.603333333333333,3.419144
	0.605,1.399824	0.605,3.419368
	0.606666666666667,1.399824	0.606666666666667,3.419586
	0.608333333333333,1.399825	0.608333333333333,3.419807
	0.61,1.399821	0.61,3.420033
	0.611666666666667,1.399825	0.611666666666667,3.420255
	0.613333333333333,1.399825	0.613333333333333,3.420477
	0.615,1.399825	0.615,3.420698
	0.616666666666667,1.399824	0.616666666666667,3.420915
	0.618333333333333,1.399825	0.618333333333333,3.421133
	0.62,1.399824	0.62,3.421355
	0.621666666666667,1.399823	0.621666666666667,3.421581
	0.623333333333333,1.399824	0.623333333333333,3.421799
	0.625,1.399825	0.625,3.422016
	0.626666666666667,1.399823	0.626666666666667,3.422237
	0.628333333333333,1.399825	0.628333333333333,3.422453
	0.63,1.399824	0.63,3.422674
	0.631666666666667,1.399824	0.631666666666667,3.422894
	0.633333333333333,1.399825	0.633333333333333,3.42311
	0.635,1.399823	0.635,3.42333
	0.636666666666667,1.399819	0.636666666666667,3.423551
	0.638333333333333,1.399825	0.638333333333333,3.423765
	0.64,1.399824	0.64,3.42398
	0.641666666666667,1.399824	0.641666666666667,3.424198
	0.643333333333333,1.399824	0.643333333333333,3.424413
	0.645,1.399823	0.645,3.424634
	0.646666666666667,1.399824	0.646666666666667,3.42485
	0.648333333333333,1.399823	0.648333333333333,3.425072
	0.65,1.399823	0.65,3.425283
	0.651666666666667,1.399825	0.651666666666667,3.425496
	0.653333333333333,1.399824	0.653333333333333,3.425714
	0.655,1.399824	0.655,3.42593
	0.656666666666667,1.399824	0.656666666666667,3.426147
	0.658333333333333,1.399824	0.658333333333333,3.42636
	0.66,1.399823	0.66,3.426578
	0.661666666666667,1.399825	0.661666666666667,3.42679
	0.663333333333333,1.399824	0.663333333333333,3.427007
	0.665,1.399823	0.665,3.427221
	0.666666666666667,1.399824	0.666666666666667,3.427438
	0.668333333333333,1.399824	0.668333333333333,3.427647
	0.67,1.399824	0.67,3.427861
	0.671666666666667,1.399823	0.671666666666667,3.428078
	0.673333333333333,1.399821	0.673333333333333,3.42829
	0.675,1.399821	0.675,3.428501
	0.676666666666667,1.399823	0.676666666666667,3.428713
	0.678333333333333,1.399824	0.678333333333333,3.428923
	0.68,1.399821	0.68,3.429134
	0.681666666666667,1.399823	0.681666666666667,3.429347
	0.683333333333333,1.399825	0.683333333333333,3.429559
	0.685,1.399825	0.685,3.429767
	0.686666666666667,1.399825	0.686666666666667,3.429984
	0.688333333333333,1.399825	0.688333333333333,3.430196
	0.69,1.399821	0.69,3.430408
	0.691666666666667,1.399825	0.691666666666667,3.430614
	0.693333333333333,1.399821	0.693333333333333,3.430825
	0.695,1.399825	0.695,3.431039
	0.696666666666667,1.399825	0.696666666666667,3.431247
	0.698333333333333,1.399825	0.698333333333333,3.431458
	0.7,1.399821	0.7,3.43167
	0.701666666666667,1.399825	0.701666666666667,3.431877
	0.703333333333333,1.399824	0.703333333333333,3.432084
	0.705,1.399823	0.705,3.432294
	0.706666666666667,1.399824	0.706666666666667,3.4325
	0.708333333333333,1.399823	0.708333333333333,3.432709
	0.71,1.399824	0.71,3.43292
	0.711666666666667,1.399825	0.711666666666667,3.433125
	0.713333333333333,1.399825	0.713333333333333,3.433339
	0.715,1.399825	0.715,3.433544
	0.716666666666667,1.399823	0.716666666666667,3.433757
	0.718333333333333,1.399825	0.718333333333333,3.433961
	0.72,1.399825	0.72,3.434167
	0.721666666666667,1.399824	0.721666666666667,3.434378
	0.723333333333333,1.399825	0.723333333333333,3.434582
	0.725,1.399827	0.725,3.434787
	0.726666666666667,1.399827	0.726666666666667,3.434992
	0.728333333333333,1.399825	0.728333333333333,3.435197
	0.73,1.399825	0.73,3.435406
	0.731666666666667,1.399823	0.731666666666667,3.43561
	0.733333333333333,1.399824	0.733333333333333,3.435818
	0.735,1.399821	0.735,3.436022
	0.736666666666667,1.399821	0.736666666666667,3.436229
	0.738333333333333,1.399823	0.738333333333333,3.436435
	0.74,1.399825	0.74,3.436642
	0.741666666666667,1.399825	0.741666666666667,3.436848
	0.743333333333333,1.399825	0.743333333333333,3.437047
	0.745,1.399825	0.745,3.437255
	0.746666666666667,1.399825	0.746666666666667,3.437454
	0.748333333333333,1.399825	0.748333333333333,3.437659
	0.75,1.399827	0.75,3.43786
	0.751666666666667,1.399825	0.751666666666667,3.438068
	0.753333333333333,1.399825	0.753333333333333,3.438273
	0.755,1.399825	0.755,3.438473
	0.756666666666667,1.399824	0.756666666666667,3.438674
	0.758333333333333,1.399827	0.758333333333333,3.438875
	0.76,1.399825	0.76,3.439076
	0.761666666666667,1.399821	0.761666666666667,3.439275
	0.763333333333333,1.399825	0.763333333333333,3.439484
	0.765,1.399825	0.765,3.439684
	0.766666666666667,1.399825	0.766666666666667,3.439883
	0.768333333333333,1.399827	0.768333333333333,3.440085
	0.77,1.399823	0.77,3.440286
	0.771666666666667,1.399825	0.771666666666667,3.440491
	0.773333333333333,1.399824	0.773333333333333,3.44069
	0.775,1.399824	0.775,3.440888
	0.776666666666667,1.399825	0.776666666666667,3.44109
	0.778333333333333,1.399824	0.778333333333333,3.441294
	0.78,1.399824	0.78,3.441494
	0.781666666666667,1.399823	0.781666666666667,3.441691
	0.783333333333333,1.399825	0.783333333333333,3.441892
	0.785,1.399824	0.785,3.44209
	0.786666666666667,1.399824	0.786666666666667,3.442291
	0.788333333333333,1.399823	0.788333333333333,3.442491
	0.79,1.399825	0.79,3.442686
	0.791666666666667,1.399825	0.791666666666667,3.442884
	0.793333333333333,1.399825	0.793333333333333,3.443087
	0.795,1.399825	0.795,3.443284
	0.796666666666667,1.399824	0.796666666666667,3.443485
	0.798333333333333,1.399825	0.798333333333333,3.443686
	0.8,1.399824	0.8,3.443881
	0.801666666666667,1.399827	0.801666666666667,3.444077
	0.803333333333333,1.399825	0.803333333333333,3.444274
	0.805,1.399825	0.805,3.444467
	0.806666666666667,1.399823	0.806666666666667,3.444674
	0.808333333333333,1.399824	0.808333333333333,3.444868
	0.81,1.399823	0.81,3.445064
	0.811666666666667,1.399823	0.811666666666667,3.445257
	0.813333333333333,1.399823	0.813333333333333,3.445453
	0.815,1.399821	0.815,3.44565
	0.816666666666667,1.399825	0.816666666666667,3.445848
	0.818333333333333,1.399825	0.818333333333333,3.446046
	0.82,1.399823	0.82,3.446239
	0.821666666666667,1.399825	0.821666666666667,3.446428
	0.823333333333333,1.399825	0.823333333333333,3.446627
	0.825,1.399825	0.825,3.446826
	0.826666666666667,1.399821	0.826666666666667,3.447018
	0.828333333333333,1.399824	0.828333333333333,3.447214
	0.83,1.399824	0.83,3.447409
	0.831666666666667,1.399824	0.831666666666667,3.447603
	0.833333333333333,1.399823	0.833333333333333,3.447793
	0.835,1.399823	0.835,3.447989
	0.836666666666667,1.399824	0.836666666666667,3.448183
	0.838333333333333,1.399825	0.838333333333333,3.448377
	0.84,1.399824	0.84,3.448574
	0.841666666666667,1.399825	0.841666666666667,3.448768
	0.843333333333333,1.399827	0.843333333333333,3.448959
	0.845,1.399823	0.845,3.449155
	0.846666666666667,1.399825	0.846666666666667,3.449345
	0.848333333333333,1.399825	0.848333333333333,3.44954
	0.85,1.399825	0.85,3.449729
	0.851666666666667,1.399828	0.851666666666667,3.449923
	0.853333333333333,1.399829	0.853333333333333,3.450112
	0.855,1.399825	0.855,3.450309
	0.856666666666667,1.399825	0.856666666666667,3.450496
	0.858333333333333,1.399825	0.858333333333333,3.450686
	0.86,1.399825	0.86,3.450879
	0.861666666666667,1.399827	0.861666666666667,3.451072
	0.863333333333333,1.399827	0.863333333333333,3.45126
	0.865,1.399825	0.865,3.451452
	0.866666666666667,1.399828	0.866666666666667,3.451643
	0.868333333333333,1.399829	0.868333333333333,3.451833
	0.87,1.399828	0.87,3.452022
	0.871666666666667,1.399825	0.871666666666667,3.452211
	0.873333333333333,1.399827	0.873333333333333,3.452406
	0.875,1.399827	0.875,3.452593
	0.876666666666667,1.399828	0.876666666666667,3.452782
	0.878333333333333,1.399828	0.878333333333333,3.452975
	0.88,1.399825	0.88,3.453164
	0.881666666666667,1.399825	0.881666666666667,3.453347
	0.883333333333333,1.399824	0.883333333333333,3.453541
	0.885,1.399825	0.885,3.453729
	0.886666666666667,1.399825	0.886666666666667,3.453922
	0.888333333333333,1.399825	0.888333333333333,3.454111
	0.89,1.399825	0.89,3.4543
	0.891666666666667,1.399827	0.891666666666667,3.454489
	0.893333333333333,1.399825	0.893333333333333,3.454676
	0.895,1.399825	0.895,3.454865
	0.896666666666667,1.399825	0.896666666666667,3.455049
	0.898333333333333,1.399825	0.898333333333333,3.455244
	0.9,1.399828	0.9,3.45543
	0.901666666666667,1.399825	0.901666666666667,3.455615
	0.903333333333333,1.399825	0.903333333333333,3.4558
	0.905,1.399829	0.905,3.455986
	0.906666666666667,1.399829	0.906666666666667,3.456176
	0.908333333333333,1.399829	0.908333333333333,3.45636
	0.91,1.399829	0.91,3.456549
	0.911666666666667,1.399829	0.911666666666667,3.456738
	0.913333333333333,1.399829	0.913333333333333,3.456923
	0.915,1.399829	0.915,3.457112
	0.916666666666667,1.399829	0.916666666666667,3.457296
	0.918333333333333,1.399829	0.918333333333333,3.457477
	0.92,1.399829	0.92,3.457663
	0.921666666666667,1.399829	0.921666666666667,3.457848
	0.923333333333333,1.399828	0.923333333333333,3.458032
	0.925,1.399829	0.925,3.458222
	0.926666666666667,1.399828	0.926666666666667,3.458405
	0.928333333333333,1.399828	0.928333333333333,3.458588
	0.93,1.399827	0.93,3.458778
	0.931666666666667,1.399828	0.931666666666667,3.458958
	0.933333333333333,1.399829	0.933333333333333,3.459139
	0.935,1.399829	0.935,3.459322
	0.936666666666667,1.39983	0.936666666666667,3.459508
	0.938333333333333,1.399832	0.938333333333333,3.459694
	0.94,1.399827	0.94,3.45988
	0.941666666666667,1.399827	0.941666666666667,3.460063
	0.943333333333333,1.399829	0.943333333333333,3.460248
	0.945,1.399827	0.945,3.460434
	0.946666666666667,1.399828	0.946666666666667,3.460612
	0.948333333333333,1.399825	0.948333333333333,3.460797
	0.95,1.399828	0.95,3.460978
	0.951666666666667,1.399825	0.951666666666667,3.461159
	0.953333333333333,1.399829	0.953333333333333,3.461344
	0.955,1.399828	0.955,3.461522
	0.956666666666667,1.399828	0.956666666666667,3.46171
	0.958333333333333,1.399828	0.958333333333333,3.461889
	0.96,1.399828	0.96,3.462071
	0.961666666666667,1.399828	0.961666666666667,3.462256
	0.963333333333333,1.399829	0.963333333333333,3.46244
	0.965,1.39983	0.965,3.462621
	0.966666666666667,1.399832	0.966666666666667,3.462797
	0.968333333333333,1.399828	0.968333333333333,3.462976
	0.97,1.39983	0.97,3.463157
	0.971666666666667,1.399829	0.971666666666667,3.46334
	0.973333333333333,1.399829	0.973333333333333,3.463515
	0.975,1.399833	0.975,3.463696
	0.976666666666667,1.399834	0.976666666666667,3.463875
	0.978333333333333,1.399833	0.978333333333333,3.464056
	0.98,1.399832	0.98,3.464242
	0.981666666666667,1.39983	0.981666666666667,3.464418
	0.983333333333333,1.399829	0.983333333333333,3.464599
	0.985,1.399828	0.985,3.46478
	0.986666666666667,1.399829	0.986666666666667,3.464959
	0.988333333333333,1.399827	0.988333333333333,3.465139
	0.99,1.399829	0.99,3.465317
	0.991666666666667,1.399828	0.991666666666667,3.465495
	0.993333333333333,1.399825	0.993333333333333,3.465672
	0.995,1.399825	0.995,3.465848
	0.996666666666667,1.399827	0.996666666666667,3.466025
	0.998333333333333,1.399828	0.998333333333333,3.466203
	1,1.39983	1,3.466382
	1.00166666666667,1.39983	1.00166666666667,3.466558
	1.00333333333333,1.399833	1.00333333333333,3.466738
	1.005,1.39983	1.005,3.466915
	1.00666666666667,1.399828	1.00666666666667,3.467094
	1.00833333333333,1.399828	1.00833333333333,3.467274
	1.01,1.399828	1.01,3.467445
	1.01166666666667,1.399828	1.01166666666667,3.467622
	1.01333333333333,1.399829	1.01333333333333,3.467803
	1.015,1.399832	1.015,3.467977
	1.01666666666667,1.399829	1.01666666666667,3.468153
	1.01833333333333,1.399829	1.01833333333333,3.468334
	1.02,1.399829	1.02,3.468511
	1.02166666666667,1.399829	1.02166666666667,3.468682
	1.02333333333333,1.399832	1.02333333333333,3.46886
	1.025,1.399829	1.025,3.469037
	1.02666666666667,1.399832	1.02666666666667,3.469211
	1.02833333333333,1.399833	1.02833333333333,3.469387
	1.03,1.399827	1.03,3.469559
	1.03166666666667,1.399827	1.03166666666667,3.469736
	1.03333333333333,1.399828	1.03333333333333,3.469912
	1.035,1.399827	1.035,3.470088
	1.03666666666667,1.399827	1.03666666666667,3.470263
	1.03833333333333,1.399829	1.03833333333333,3.470439
	1.04,1.399829	1.04,3.470612
	1.04166666666667,1.399828	1.04166666666667,3.470782
	1.04333333333333,1.39983	1.04333333333333,3.470955
	1.045,1.399827	1.045,3.471132
	1.04666666666667,1.399828	1.04666666666667,3.471305
	1.04833333333333,1.399828	1.04833333333333,3.471482
	1.05,1.399829	1.05,3.471656
	1.05166666666667,1.399829	1.05166666666667,3.471828
	1.05333333333333,1.399828	1.05333333333333,3.472004
	1.055,1.399829	1.055,3.472176
	1.05666666666667,1.399828	1.05666666666667,3.472349
	1.05833333333333,1.399832	1.05833333333333,3.472528
	1.06,1.399828	1.06,3.472701
	1.06166666666667,1.399829	1.06166666666667,3.472873
	1.06333333333333,1.39983	1.06333333333333,3.473047
	1.065,1.399827	1.065,3.473215
	1.06666666666667,1.399828	1.06666666666667,3.473388
	1.06833333333333,1.399828	1.06833333333333,3.473562
	1.07,1.399828	1.07,3.473728
	1.07166666666667,1.39983	1.07166666666667,3.4739
	1.07333333333333,1.399829	1.07333333333333,3.47407
	1.075,1.399828	1.075,3.474244
	1.07666666666667,1.399829	1.07666666666667,3.474416
	1.07833333333333,1.39983	1.07833333333333,3.474592
	1.08,1.399828	1.08,3.474761
	1.08166666666667,1.399827	1.08166666666667,3.47493
	1.08333333333333,1.399825	1.08333333333333,3.475101
	1.085,1.399828	1.085,3.475269
	1.08666666666667,1.39983	1.08666666666667,3.475442
	1.08833333333333,1.399828	1.08833333333333,3.475613
	1.09,1.399827	1.09,3.475781
	1.09166666666667,1.399828	1.09166666666667,3.475952
	1.09333333333333,1.399829	1.09333333333333,3.47612
	1.095,1.399825	1.095,3.476292
	1.09666666666667,1.399827	1.09666666666667,3.476461
	1.09833333333333,1.39983	1.09833333333333,3.476631
	1.1,1.399834	1.1,3.476799
	1.10166666666667,1.399832	1.10166666666667,3.476971
	1.10333333333333,1.39983	1.10333333333333,3.477139
	1.105,1.39983	1.105,3.477307
	1.10666666666667,1.399829	1.10666666666667,3.477475
	1.10833333333333,1.399829	1.10833333333333,3.477644
	1.11,1.399832	1.11,3.477814
	1.11166666666667,1.399827	1.11166666666667,3.477983
	1.11333333333333,1.399828	1.11333333333333,3.478148
	1.115,1.399832	1.115,3.478318
	1.11666666666667,1.399833	1.11666666666667,3.478485
	1.11833333333333,1.399829	1.11833333333333,3.478652
	1.12,1.399827	1.12,3.478821
	1.12166666666667,1.399827	1.12166666666667,3.478993
	1.12333333333333,1.399827	1.12333333333333,3.479157
	1.125,1.399827	1.125,3.479326
	1.12666666666667,1.39983	1.12666666666667,3.479496
	1.12833333333333,1.399829	1.12833333333333,3.479658
	1.13,1.399832	1.13,3.479826
	1.13166666666667,1.399832	1.13166666666667,3.47999
	1.13333333333333,1.399828	1.13333333333333,3.480158
	1.135,1.399827	1.135,3.480324
	1.13666666666667,1.399827	1.13666666666667,3.480492
	1.13833333333333,1.399828	1.13833333333333,3.48066
	1.14,1.399829	1.14,3.48083
	1.14166666666667,1.39983	1.14166666666667,3.480994
	1.14333333333333,1.399829	1.14333333333333,3.481156
	1.145,1.399829	1.145,3.481329
	1.14666666666667,1.39983	1.14666666666667,3.481489
	1.14833333333333,1.399829	1.14833333333333,3.481652
	1.15,1.39983	1.15,3.481816
	1.15166666666667,1.399829	1.15166666666667,3.481981
	1.15333333333333,1.399829	1.15333333333333,3.482149
	1.155,1.399833	1.155,3.482312
	1.15666666666667,1.399832	1.15666666666667,3.48248
	1.15833333333333,1.399832	1.15833333333333,3.482643
	1.16,1.39983	1.16,3.482808
	1.16166666666667,1.399832	1.16166666666667,3.482974
	1.16333333333333,1.39983	1.16333333333333,3.483137
	1.165,1.39983	1.165,3.483304
	1.16666666666667,1.399834	1.16666666666667,3.483466
	1.16833333333333,1.399832	1.16833333333333,3.483634
	1.17,1.399833	1.17,3.483794
	1.17166666666667,1.399833	1.17166666666667,3.48396
	1.17333333333333,1.39983	1.17333333333333,3.484123
	1.175,1.39983	1.175,3.484284
	1.17666666666667,1.399832	1.17666666666667,3.484448
	1.17833333333333,1.399832	1.17833333333333,3.484613
	1.18,1.39983	1.18,3.484775
	1.18166666666667,1.399832	1.18166666666667,3.48494
	1.18333333333333,1.399833	1.18333333333333,3.4851
	1.185,1.399833	1.185,3.485262
	1.18666666666667,1.399832	1.18666666666667,3.485428
	1.18833333333333,1.399829	1.18833333333333,3.485587
	1.19,1.399833	1.19,3.485744
	1.19166666666667,1.39983	1.19166666666667,3.485908
	1.19333333333333,1.399833	1.19333333333333,3.486071
	1.195,1.399832	1.195,3.486236
	1.19666666666667,1.399832	1.19666666666667,3.486398
	1.19833333333333,1.399829	1.19833333333333,3.48656
	1.2,1.399829	1.2,3.48672
	1.20166666666667,1.399829	1.20166666666667,3.486882
	1.20333333333333,1.399829	1.20333333333333,3.48704
	1.205,1.399829	1.205,3.487203
	1.20666666666667,1.399829	1.20666666666667,3.487364
	1.20833333333333,1.399829	1.20833333333333,3.487522
	1.21,1.399832	1.21,3.487682
	1.21166666666667,1.39983	1.21166666666667,3.487843
	1.21333333333333,1.399828	1.21333333333333,3.488
	1.215,1.399833	1.215,3.488166
	1.21666666666667,1.399829	1.21666666666667,3.488326
	1.21833333333333,1.39983	1.21833333333333,3.48849
	1.22,1.39983	1.22,3.488647
	1.22166666666667,1.399832	1.22166666666667,3.488809
	1.22333333333333,1.399832	1.22333333333333,3.488971
	1.225,1.399829	1.225,3.489133
	1.22666666666667,1.39983	1.22666666666667,3.489293
	1.22833333333333,1.399835	1.22833333333333,3.489448
	1.23,1.399833	1.23,3.48961
	1.23166666666667,1.399832	1.23166666666667,3.489768
	1.23333333333333,1.399828	1.23333333333333,3.489933
	1.235,1.39983	1.235,3.49009
	1.23666666666667,1.399832	1.23666666666667,3.490248
	1.23833333333333,1.399828	1.23833333333333,3.490408
	1.24,1.399829	1.24,3.490565
	1.24166666666667,1.39983	1.24166666666667,3.490727
	1.24333333333333,1.39983	1.24333333333333,3.490881
	1.245,1.39983	1.245,3.491036
	1.24666666666667,1.399832	1.24666666666667,3.491196
	1.24833333333333,1.399833	1.24833333333333,3.491354
	1.25,1.399832	1.25,3.491513
	1.25166666666667,1.399832	1.25166666666667,3.491671
	1.25333333333333,1.399828	1.25333333333333,3.49183
	1.255,1.399827	1.255,3.491987
	1.25666666666667,1.39983	1.25666666666667,3.492146
	1.25833333333333,1.399832	1.25833333333333,3.492304
	1.26,1.399833	1.26,3.49246
	1.26166666666667,1.399829	1.26166666666667,3.492617
	1.26333333333333,1.399832	1.26333333333333,3.492781
	1.265,1.39983	1.265,3.492935
	1.26666666666667,1.399832	1.26666666666667,3.493086
	1.26833333333333,1.399834	1.26833333333333,3.493245
	1.27,1.399833	1.27,3.493402
	1.27166666666667,1.399834	1.27166666666667,3.49356
	1.27333333333333,1.399835	1.27333333333333,3.493712
	1.275,1.399832	1.275,3.493866
	1.27666666666667,1.399832	1.27666666666667,3.494022
	1.27833333333333,1.399832	1.27833333333333,3.494179
	1.28,1.399832	1.28,3.494338
	1.28166666666667,1.399829	1.28166666666667,3.494492
	1.28333333333333,1.399828	1.28333333333333,3.49465
	1.285,1.399828	1.285,3.494806
	1.28666666666667,1.399829	1.28666666666667,3.494965
	1.28833333333333,1.399832	1.28833333333333,3.495118
	1.29,1.39983	1.29,3.495274
	1.29166666666667,1.399833	1.29166666666667,3.495432
	1.29333333333333,1.399833	1.29333333333333,3.495583
	1.295,1.399832	1.295,3.495741
	1.29666666666667,1.399832	1.29666666666667,3.495889
	1.29833333333333,1.399832	1.29833333333333,3.496044
	1.3,1.399828	1.3,3.496199
	1.30166666666667,1.399832	1.30166666666667,3.496355
	1.30333333333333,1.399829	1.30333333333333,3.496509
	1.305,1.399833	1.305,3.49666
	1.30666666666667,1.399832	1.30666666666667,3.496813
	1.30833333333333,1.39983	1.30833333333333,3.496966
	1.31,1.399829	1.31,3.497123
	1.31166666666667,1.399828	1.31166666666667,3.497276
	1.31333333333333,1.399829	1.31333333333333,3.497428
	1.315,1.39983	1.315,3.497581
	1.31666666666667,1.399832	1.31666666666667,3.497733
	1.31833333333333,1.399833	1.31833333333333,3.497888
	1.32,1.399832	1.32,3.498039
	1.32166666666667,1.399832	1.32166666666667,3.498194
	1.32333333333333,1.399832	1.32333333333333,3.498346
	1.325,1.399833	1.325,3.4985
	1.32666666666667,1.399832	1.32666666666667,3.498658
	1.32833333333333,1.399834	1.32833333333333,3.498809
	1.33,1.399833	1.33,3.498964
	1.33166666666667,1.399832	1.33166666666667,3.499108
	1.33333333333333,1.39983	1.33333333333333,3.499264
	1.335,1.399829	1.335,3.499413
	1.33666666666667,1.39983	1.33666666666667,3.499564
	1.33833333333333,1.399829	1.33833333333333,3.499718
	1.34,1.39983	1.34,3.49987
	1.34166666666667,1.399834	1.34166666666667,3.500025
	1.34333333333333,1.399834	1.34333333333333,3.500173
	1.345,1.399832	1.345,3.500327
	1.34666666666667,1.399833	1.34666666666667,3.500476
	1.34833333333333,1.399834	1.34833333333333,3.500629
	1.35,1.399835	1.35,3.500782
	1.35166666666667,1.399838	1.35166666666667,3.500928
	1.35333333333333,1.399835	1.35333333333333,3.50108
	1.355,1.399835	1.355,3.501234
	1.35666666666667,1.399833	1.35666666666667,3.501381
	1.35833333333333,1.399832	1.35833333333333,3.501529
	1.36,1.399833	1.36,3.50168
	1.36166666666667,1.399833	1.36166666666667,3.501836
	1.36333333333333,1.399834	1.36333333333333,3.501985
	1.365,1.399837	1.365,3.502138
	1.36666666666667,1.399834	1.36666666666667,3.502282
	1.36833333333333,1.399833	1.36833333333333,3.502432
	1.37,1.399832	1.37,3.502582
	1.37166666666667,1.399833	1.37166666666667,3.502733
	1.37333333333333,1.399833	1.37333333333333,3.502879
	1.375,1.399835	1.375,3.503023
	1.37666666666667,1.399838	1.37666666666667,3.503174
	1.37833333333333,1.399833	1.37833333333333,3.503322
	1.38,1.399834	1.38,3.503475
	1.38166666666667,1.399832	1.38166666666667,3.503625
	1.38333333333333,1.399837	1.38333333333333,3.503768
	1.385,1.399832	1.385,3.503922
	1.38666666666667,1.399833	1.38666666666667,3.504071
	1.38833333333333,1.399833	1.38833333333333,3.504217
	1.39,1.399833	1.39,3.504369
	1.39166666666667,1.39983	1.39166666666667,3.504513
	1.39333333333333,1.399833	1.39333333333333,3.504659
	1.395,1.399833	1.395,3.504811
	1.39666666666667,1.399832	1.39666666666667,3.504958
	1.39833333333333,1.399834	1.39833333333333,3.505108
	1.4,1.399833	1.4,3.505255
	1.40166666666667,1.399835	1.40166666666667,3.505407
	1.40333333333333,1.399834	1.40333333333333,3.505552
	1.405,1.399833	1.405,3.505698
	1.40666666666667,1.399835	1.40666666666667,3.505844
	1.40833333333333,1.399833	1.40833333333333,3.50599
	1.41,1.399833	1.41,3.506142
	1.41166666666667,1.399833	1.41166666666667,3.506287
	1.41333333333333,1.399834	1.41333333333333,3.506433
	1.415,1.39983	1.415,3.506576
	1.41666666666667,1.399832	1.41666666666667,3.506722
	1.41833333333333,1.399837	1.41833333333333,3.506873
	1.42,1.399833	1.42,3.507016
	1.42166666666667,1.399835	1.42166666666667,3.507166
	1.42333333333333,1.399834	1.42333333333333,3.507307
	1.425,1.399834	1.425,3.507452
	1.42666666666667,1.399833	1.42666666666667,3.5076
	1.42833333333333,1.399833	1.42833333333333,3.507746
	1.43,1.399833	1.43,3.507893
	1.43166666666667,1.399834	1.43166666666667,3.508038
	1.43333333333333,1.399832	1.43333333333333,3.508186
	1.435,1.399834	1.435,3.508337
	1.43666666666667,1.399835	1.43666666666667,3.508477
	1.43833333333333,1.399835	1.43833333333333,3.508621
	1.44,1.399835	1.44,3.508766
	1.44166666666667,1.399837	1.44166666666667,3.50891
	1.44333333333333,1.39983	1.44333333333333,3.509055
	1.445,1.399833	1.445,3.509203
	1.44666666666667,1.39983	1.44666666666667,3.509351
	1.44833333333333,1.399832	1.44833333333333,3.509491
	1.45,1.399835	1.45,3.509635
	1.45166666666667,1.399834	1.45166666666667,3.509781
	1.45333333333333,1.399829	1.45333333333333,3.509925
	1.455,1.399832	1.455,3.510068
	1.45666666666667,1.399833	1.45666666666667,3.510213
	1.45833333333333,1.399833	1.45833333333333,3.510356
	1.46,1.399833	1.46,3.510502
	1.46166666666667,1.39983	1.46166666666667,3.510648
	1.46333333333333,1.399829	1.46333333333333,3.510789
	1.465,1.39983	1.465,3.510932
	1.46666666666667,1.399833	1.46666666666667,3.511078
	1.46833333333333,1.399833	1.46833333333333,3.511226
	1.47,1.399832	1.47,3.51136
	1.47166666666667,1.399833	1.47166666666667,3.511507
	1.47333333333333,1.399834	1.47333333333333,3.511651
	1.475,1.399833	1.475,3.511791
	1.47666666666667,1.399833	1.47666666666667,3.511939
	1.47833333333333,1.399832	1.47833333333333,3.512079
	1.48,1.39983	1.48,3.512225
	1.48166666666667,1.399833	1.48166666666667,3.512364
	1.48333333333333,1.399834	1.48333333333333,3.512504
	1.485,1.399834	1.485,3.512643
	1.48666666666667,1.399835	1.48666666666667,3.512788
	1.48833333333333,1.399834	1.48833333333333,3.512928
	1.49,1.399832	1.49,3.513068
	1.49166666666667,1.399833	1.49166666666667,3.513208
	1.49333333333333,1.399832	1.49333333333333,3.513352
	1.495,1.399829	1.495,3.513495
	1.49666666666667,1.399832	1.49666666666667,3.513638
	1.49833333333333,1.399835	1.49833333333333,3.513779
	1.5,1.399835	1.5,3.513919
	1.50166666666667,1.399835	1.50166666666667,3.51406
	1.50333333333333,1.399833	1.50333333333333,3.514203
	1.505,1.399833	1.505,3.514346
	1.50666666666667,1.399834	1.50666666666667,3.514486
	1.50833333333333,1.399834	1.50833333333333,3.514626
	1.51,1.399832	1.51,3.514771
	1.51166666666667,1.399833	1.51166666666667,3.51491
	1.51333333333333,1.399835	1.51333333333333,3.515049
	1.515,1.399833	1.515,3.515188
	1.51666666666667,1.399837	1.51666666666667,3.515332
	1.51833333333333,1.399833	1.51833333333333,3.515475
	1.52,1.399832	1.52,3.515616
	1.52166666666667,1.399835	1.52166666666667,3.515753
	1.52333333333333,1.399835	1.52333333333333,3.515893
	1.525,1.399835	1.525,3.51603
	1.52666666666667,1.399837	1.52666666666667,3.516173
	1.52833333333333,1.399839	1.52833333333333,3.51631
	1.53,1.399835	1.53,3.516451
	1.53166666666667,1.399839	1.53166666666667,3.516588
	1.53333333333333,1.399838	1.53333333333333,3.516731
	1.535,1.399835	1.535,3.516867
	1.53666666666667,1.399835	1.53666666666667,3.517003
	1.53833333333333,1.399834	1.53833333333333,3.517145
	1.54,1.399835	1.54,3.517281
	1.54166666666667,1.399838	1.54166666666667,3.517424
	1.54333333333333,1.399837	1.54333333333333,3.517561
	1.545,1.399837	1.545,3.5177
	1.54666666666667,1.399835	1.54666666666667,3.517841
	1.54833333333333,1.399835	1.54833333333333,3.517981
	1.55,1.399835	1.55,3.518118
	1.55166666666667,1.399834	1.55166666666667,3.518256
	1.55333333333333,1.399835	1.55333333333333,3.518398
	1.555,1.399837	1.555,3.518533
	1.55666666666667,1.399839	1.55666666666667,3.518672
	1.55833333333333,1.399839	1.55833333333333,3.518807
	1.56,1.399838	1.56,3.518946
	1.56166666666667,1.399839	1.56166666666667,3.519079
	1.56333333333333,1.399837	1.56333333333333,3.519217
	1.565,1.399837	1.565,3.519356
	1.56666666666667,1.399835	1.56666666666667,3.519493
	1.56833333333333,1.399837	1.56833333333333,3.519629
	1.57,1.399837	1.57,3.519764
	1.57166666666667,1.399838	1.57166666666667,3.519906
	1.57333333333333,1.399837	1.57333333333333,3.520046
	1.575,1.399833	1.575,3.52018
	1.57666666666667,1.399835	1.57666666666667,3.520316
	1.57833333333333,1.399837	1.57833333333333,3.520452
	1.58,1.399834	1.58,3.520588
	1.58166666666667,1.399834	1.58166666666667,3.520723
	1.58333333333333,1.399835	1.58333333333333,3.52086
	1.585,1.399838	1.585,3.520996
	1.58666666666667,1.399839	1.58666666666667,3.521132
	1.58833333333333,1.399835	1.58833333333333,3.521271
	1.59,1.399835	1.59,3.521408
	1.59166666666667,1.399837	1.59166666666667,3.521546
	1.59333333333333,1.399837	1.59333333333333,3.521682
	1.595,1.399837	1.595,3.521818
	1.59666666666667,1.399838	1.59666666666667,3.521954
	1.59833333333333,1.399837	1.59833333333333,3.522083
	1.6,1.399835	1.6,3.522225
	1.60166666666667,1.399834	1.60166666666667,3.522361
	1.60333333333333,1.399834	1.60333333333333,3.522495
	1.605,1.399837	1.605,3.522629
	1.60666666666667,1.399834	1.60666666666667,3.522766
	1.60833333333333,1.399833	1.60833333333333,3.522902
	1.61,1.399834	1.61,3.523038
	1.61166666666667,1.399833	1.61166666666667,3.523171
	1.61333333333333,1.399834	1.61333333333333,3.523307
	1.615,1.399833	1.615,3.523441
	1.61666666666667,1.399832	1.61666666666667,3.523575
	1.61833333333333,1.399834	1.61833333333333,3.523711
	1.62,1.399835	1.62,3.523843
	1.62166666666667,1.399833	1.62166666666667,3.523978
	1.62333333333333,1.399834	1.62333333333333,3.524114
	1.625,1.399833	1.625,3.52425
	1.62666666666667,1.399835	1.62666666666667,3.524381
	1.62833333333333,1.399832	1.62833333333333,3.524516
	1.63,1.399835	1.63,3.524651
	1.63166666666667,1.399833	1.63166666666667,3.524777
	1.63333333333333,1.399833	1.63333333333333,3.524916
	1.635,1.399833	1.635,3.525046
	1.63666666666667,1.399833	1.63666666666667,3.525179
	1.63833333333333,1.399832	1.63833333333333,3.525314
	1.64,1.399835	1.64,3.525448
	1.64166666666667,1.399838	1.64166666666667,3.525583
	1.64333333333333,1.399834	1.64333333333333,3.525713
	1.645,1.399835	1.645,3.525846
	1.64666666666667,1.399837	1.64666666666667,3.525975
	1.64833333333333,1.399834	1.64833333333333,3.526112
	1.65,1.399833	1.65,3.526244
	1.65166666666667,1.39983	1.65166666666667,3.526378
	1.65333333333333,1.399835	1.65333333333333,3.526511
	1.655,1.399835	1.655,3.526641
	1.65666666666667,1.399835	1.65666666666667,3.52677
	1.65833333333333,1.399838	1.65833333333333,3.526905
	1.66,1.399835	1.66,3.527037
	1.66166666666667,1.399835	1.66166666666667,3.527172
	1.66333333333333,1.399833	1.66333333333333,3.527305
	1.665,1.399834	1.665,3.527436
	1.66666666666667,1.399837	1.66666666666667,3.527564
	1.66833333333333,1.399835	1.66833333333333,3.527699
	1.67,1.399835	1.67,3.527831
	1.67166666666667,1.399837	1.67166666666667,3.527966
	1.67333333333333,1.399833	1.67333333333333,3.528095
	1.675,1.399833	1.675,3.528224
	1.67666666666667,1.399834	1.67666666666667,3.528358
	1.67833333333333,1.399837	1.67833333333333,3.528489
	1.68,1.399834	1.68,3.528618
	1.68166666666667,1.399833	1.68166666666667,3.528755
	1.68333333333333,1.399832	1.68333333333333,3.528888
	1.685,1.399837	1.685,3.529015
	1.68666666666667,1.399834	1.68666666666667,3.529148
	1.68833333333333,1.399835	1.68833333333333,3.529276
	1.69,1.399835	1.69,3.529398
	1.69166666666667,1.399834	1.69166666666667,3.529533
	1.69333333333333,1.399832	1.69333333333333,3.529666
	1.695,1.39983	1.695,3.5298
	1.69666666666667,1.399833	1.69666666666667,3.529931
	1.69833333333333,1.39983	1.69833333333333,3.530057
	1.7,1.399832	1.7,3.530185
	1.70166666666667,1.399834	1.70166666666667,3.530314
	1.70333333333333,1.399833	1.70333333333333,3.530445
	1.705,1.399838	1.705,3.530572
	1.70666666666667,1.399837	1.70666666666667,3.530701
	1.70833333333333,1.399837	1.70833333333333,3.530833
	1.71,1.399835	1.71,3.530961
	1.71166666666667,1.399838	1.71166666666667,3.531088
	1.71333333333333,1.399835	1.71333333333333,3.531214
	1.715,1.399834	1.715,3.531346
	1.71666666666667,1.399835	1.71666666666667,3.531477
	1.71833333333333,1.399835	1.71833333333333,3.531608
	1.72,1.399838	1.72,3.531736
	1.72166666666667,1.399837	1.72166666666667,3.531865
	1.72333333333333,1.399833	1.72333333333333,3.531995
	1.725,1.399833	1.725,3.532121
	1.72666666666667,1.399834	1.72666666666667,3.53225
	1.72833333333333,1.399835	1.72833333333333,3.532378
	1.73,1.399833	1.73,3.532508
	1.73166666666667,1.399837	1.73166666666667,3.532636
	1.73333333333333,1.399837	1.73333333333333,3.532766
	1.735,1.399835	1.735,3.532895
	1.73666666666667,1.399837	1.73666666666667,3.533024
	1.73833333333333,1.399837	1.73833333333333,3.53315
	1.74,1.399837	1.74,3.533275
	1.74166666666667,1.399835	1.74166666666667,3.533405
	1.74333333333333,1.399835	1.74333333333333,3.533531
	1.745,1.399835	1.745,3.533659
	1.74666666666667,1.399838	1.74666666666667,3.533786
	1.74833333333333,1.399837	1.74833333333333,3.533916
	1.75,1.399834	1.75,3.534044
	1.75166666666667,1.399835	1.75166666666667,3.534175
	1.75333333333333,1.399837	1.75333333333333,3.534298
	1.755,1.399837	1.755,3.53442
	1.75666666666667,1.399837	1.75666666666667,3.534551
	1.75833333333333,1.399837	1.75833333333333,3.534682
	1.76,1.399834	1.76,3.534806
	1.76166666666667,1.399837	1.76166666666667,3.53493
	1.76333333333333,1.399838	1.76333333333333,3.535062
	1.765,1.399839	1.765,3.535187
	1.76666666666667,1.399838	1.76666666666667,3.535314
	1.76833333333333,1.399835	1.76833333333333,3.535438
	1.77,1.399841	1.77,3.535562
	1.77166666666667,1.399842	1.77166666666667,3.535691
	1.77333333333333,1.399838	1.77333333333333,3.535814
	1.775,1.399838	1.775,3.535943
	1.77666666666667,1.399837	1.77666666666667,3.536069
	1.77833333333333,1.399839	1.77833333333333,3.536194
	1.78,1.399838	1.78,3.536318
	1.78166666666667,1.399838	1.78166666666667,3.536447
	1.78333333333333,1.399839	1.78333333333333,3.53657
	1.785,1.399841	1.785,3.536697
	1.78666666666667,1.399842	1.78666666666667,3.53682
	1.78833333333333,1.399841	1.78833333333333,3.536945
	1.79,1.399839	1.79,3.53707
	1.79166666666667,1.399838	1.79166666666667,3.537197
	1.79333333333333,1.399839	1.79333333333333,3.537321
	1.795,1.399838	1.795,3.537443
	1.79666666666667,1.399838	1.79666666666667,3.537566
	1.79833333333333,1.399837	1.79833333333333,3.537689
	1.8,1.399837	1.8,3.537811
	1.80166666666667,1.399841	1.80166666666667,3.537935
	1.80333333333333,1.399839	1.80333333333333,3.538063
	1.805,1.399841	1.805,3.538191
	1.80666666666667,1.399839	1.80666666666667,3.538316
	1.80833333333333,1.399839	1.80833333333333,3.53844
	1.81,1.399841	1.81,3.538562
	1.81166666666667,1.399839	1.81166666666667,3.538686
	1.81333333333333,1.399839	1.81333333333333,3.538811
	1.815,1.399838	1.815,3.53894
	1.81666666666667,1.399839	1.81666666666667,3.539064
	1.81833333333333,1.399834	1.81833333333333,3.539189
	1.82,1.399838	1.82,3.539312
	1.82166666666667,1.399835	1.82166666666667,3.539435
	1.82333333333333,1.399838	1.82333333333333,3.539557
	1.825,1.399837	1.825,3.539681
	1.82666666666667,1.399834	1.82666666666667,3.539803
	1.82833333333333,1.399837	1.82833333333333,3.539927
	1.83,1.399834	1.83,3.54005
	1.83166666666667,1.399835	1.83166666666667,3.540174
	1.83333333333333,1.399834	1.83333333333333,3.540297
	1.835,1.399834	1.835,3.54042
	1.83666666666667,1.399833	1.83666666666667,3.540538
	1.83833333333333,1.399832	1.83833333333333,3.540665
	1.84,1.399835	1.84,3.540787
	1.84166666666667,1.399835	1.84166666666667,3.540911
	1.84333333333333,1.399834	1.84333333333333,3.541033
	1.845,1.399835	1.845,3.541152
	1.84666666666667,1.399832	1.84666666666667,3.541279
	1.84833333333333,1.399838	1.84833333333333,3.541402
	1.85,1.399837	1.85,3.541522
	1.85166666666667,1.399835	1.85166666666667,3.541644
	1.85333333333333,1.399837	1.85333333333333,3.541764
	1.855,1.399835	1.855,3.541889
	1.85666666666667,1.399837	1.85666666666667,3.542011
	1.85833333333333,1.399833	1.85833333333333,3.542131
	1.86,1.399837	1.86,3.542252
	1.86166666666667,1.399838	1.86166666666667,3.542373
	1.86333333333333,1.399838	1.86333333333333,3.542492
	1.865,1.399838	1.865,3.542617
	1.86666666666667,1.399838	1.86666666666667,3.542737
	1.86833333333333,1.399837	1.86833333333333,3.542861
	1.87,1.399838	1.87,3.542978
	1.87166666666667,1.399838	1.87166666666667,3.543101
	1.87333333333333,1.399841	1.87333333333333,3.543222
	1.875,1.399839	1.875,3.543344
	1.87666666666667,1.399839	1.87666666666667,3.543467
	1.87833333333333,1.399841	1.87833333333333,3.543585
	1.88,1.399837	1.88,3.543705
	1.88166666666667,1.399837	1.88166666666667,3.543824
	1.88333333333333,1.399837	1.88333333333333,3.543947
	1.885,1.399837	1.885,3.544063
	1.88666666666667,1.399837	1.88666666666667,3.544183
	1.88833333333333,1.399839	1.88833333333333,3.544308
	1.89,1.399838	1.89,3.544427
	1.89166666666667,1.399838	1.89166666666667,3.544544
	1.89333333333333,1.399835	1.89333333333333,3.544669
	1.895,1.399838	1.895,3.54479
	1.89666666666667,1.399837	1.89666666666667,3.544907
	1.89833333333333,1.399838	1.89833333333333,3.545026
	1.9,1.399841	1.9,3.545145
	1.90166666666667,1.399839	1.90166666666667,3.545264
	1.90333333333333,1.399837	1.90333333333333,3.545386
	1.905,1.399835	1.905,3.545503
	1.90666666666667,1.399838	1.90666666666667,3.545624
	1.90833333333333,1.399838	1.90833333333333,3.545743
	1.91,1.399838	1.91,3.545865
	1.91166666666667,1.399835	1.91166666666667,3.545981
	1.91333333333333,1.399837	1.91333333333333,3.546096
	1.915,1.399835	1.915,3.546219
	1.91666666666667,1.399837	1.91666666666667,3.54634
	1.91833333333333,1.399838	1.91833333333333,3.546456
	1.92,1.399834	1.92,3.546577
	1.92166666666667,1.399837	1.92166666666667,3.546694
	1.92333333333333,1.399837	1.92333333333333,3.546813
	1.925,1.399837	1.925,3.546929
	1.92666666666667,1.399837	1.92666666666667,3.54705
	1.92833333333333,1.399835	1.92833333333333,3.547169
	1.93,1.399835	1.93,3.547286
	1.93166666666667,1.399839	1.93166666666667,3.547402
	1.93333333333333,1.399835	1.93333333333333,3.547524
	1.935,1.399834	1.935,3.547636
	1.93666666666667,1.399838	1.93666666666667,3.547757
	1.93833333333333,1.399838	1.93833333333333,3.547874
	1.94,1.399837	1.94,3.54799
	1.94166666666667,1.399837	1.94166666666667,3.548106
	1.94333333333333,1.399835	1.94333333333333,3.548223
	1.945,1.399834	1.945,3.548339
	1.94666666666667,1.399833	1.94666666666667,3.54846
	1.94833333333333,1.399832	1.94833333333333,3.548576
	1.95,1.39983	1.95,3.548693
	1.95166666666667,1.399833	1.95166666666667,3.54881
	1.95333333333333,1.399834	1.95333333333333,3.548923
	1.955,1.399833	1.955,3.54904
	1.95666666666667,1.399835	1.95666666666667,3.549154
	1.95833333333333,1.399838	1.95833333333333,3.549271
	1.96,1.399834	1.96,3.54939
	1.96166666666667,1.399835	1.96166666666667,3.549505
	1.96333333333333,1.399832	1.96333333333333,3.549623
	1.965,1.399834	1.965,3.549741
	1.96666666666667,1.399837	1.96666666666667,3.549857
	1.96833333333333,1.399834	1.96833333333333,3.549973
	1.97,1.399837	1.97,3.550086
	1.97166666666667,1.399837	1.97166666666667,3.550205
	1.97333333333333,1.399835	1.97333333333333,3.550316
	1.975,1.399839	1.975,3.550434
	1.97666666666667,1.399838	1.97666666666667,3.550549
	1.97833333333333,1.399839	1.97833333333333,3.550666
	1.98,1.399835	1.98,3.550777
	1.98166666666667,1.399839	1.98166666666667,3.550898
	1.98333333333333,1.399837	1.98333333333333,3.551011
	1.985,1.399837	1.985,3.551124
	1.98666666666667,1.399834	1.98666666666667,3.551236
	1.98833333333333,1.399838	1.98833333333333,3.551354
	1.99,1.399835	1.99,3.551471
	1.99166666666667,1.399835	1.99166666666667,3.551588
	1.99333333333333,1.399835	1.99333333333333,3.551706
	1.995,1.399841	1.995,3.551818
	1.99666666666667,1.399839	1.99666666666667,3.551933
	1.99833333333333,1.399839	1.99833333333333,3.552045
	2,1.399837	2,3.552161
	2.00166666666667,1.399834	2.00166666666667,3.552276
	2.00333333333333,1.399837	2.00333333333333,3.552394
	2.005,1.399834	2.005,3.552507
	2.00666666666667,1.399834	2.00666666666667,3.552621
	2.00833333333333,1.399833	2.00833333333333,3.552736
	2.01,1.399834	2.01,3.552847
	2.01166666666667,1.399833	2.01166666666667,3.552958
	2.01333333333333,1.399835	2.01333333333333,3.553074
	2.015,1.399837	2.015,3.553189
	2.01666666666667,1.399837	2.01666666666667,3.553301
	2.01833333333333,1.399834	2.01833333333333,3.553411
	2.02,1.399834	2.02,3.553526
	2.02166666666667,1.399834	2.02166666666667,3.553638
	2.02333333333333,1.399832	2.02333333333333,3.553748
	2.025,1.399835	2.025,3.553866
	2.02666666666667,1.399837	2.02666666666667,3.553977
	2.02833333333333,1.399834	2.02833333333333,3.554093
	2.03,1.399835	2.03,3.55421
	2.03166666666667,1.399835	2.03166666666667,3.554321
	2.03333333333333,1.399834	2.03333333333333,3.554429
	2.035,1.399837	2.035,3.55454
	2.03666666666667,1.399837	2.03666666666667,3.554653
	2.03833333333333,1.399839	2.03833333333333,3.554765
	2.04,1.399835	2.04,3.554881
	2.04166666666667,1.399835	2.04166666666667,3.554991
	2.04333333333333,1.399837	2.04333333333333,3.555105
	2.045,1.399837	2.045,3.555217
	2.04666666666667,1.399833	2.04666666666667,3.555327
	2.04833333333333,1.399834	2.04833333333333,3.555445
	2.05,1.399838	2.05,3.555554
	2.05166666666667,1.399835	2.05166666666667,3.555668
	2.05333333333333,1.399837	2.05333333333333,3.555776
	2.055,1.399837	2.055,3.555888
	2.05666666666667,1.399835	2.05666666666667,3.556006
	2.05833333333333,1.399837	2.05833333333333,3.556111
	2.06,1.399837	2.06,3.556224
	2.06166666666667,1.399834	2.06166666666667,3.556334
	2.06333333333333,1.399835	2.06333333333333,3.556445
	2.065,1.399835	2.065,3.556558
	2.06666666666667,1.399837	2.06666666666667,3.556668
	2.06833333333333,1.399835	2.06833333333333,3.556779
	2.07,1.399837	2.07,3.556892
	2.07166666666667,1.399835	2.07166666666667,3.557002
	2.07333333333333,1.399835	2.07333333333333,3.55711
	2.075,1.399834	2.075,3.557222
	2.07666666666667,1.399835	2.07666666666667,3.55733
	2.07833333333333,1.399837	2.07833333333333,3.557438
	2.08,1.399833	2.08,3.557549
	2.08166666666667,1.399834	2.08166666666667,3.55766
	2.08333333333333,1.399835	2.08333333333333,3.557768
	2.085,1.399837	2.085,3.557879
	2.08666666666667,1.399839	2.08666666666667,3.557991
	2.08833333333333,1.399837	2.08833333333333,3.558098
	2.09,1.399838	2.09,3.55821
	2.09166666666667,1.399841	2.09166666666667,3.558318
	2.09333333333333,1.399842	2.09333333333333,3.558426
	2.095,1.399839	2.095,3.558537
	2.09666666666667,1.399842	2.09666666666667,3.558647
	2.09833333333333,1.399841	2.09833333333333,3.558756
	2.1,1.399842	2.1,3.558867
	2.10166666666667,1.399842	2.10166666666667,3.558978
	2.10333333333333,1.399841	2.10333333333333,3.559085
	2.105,1.399841	2.105,3.559194
	2.10666666666667,1.399841	2.10666666666667,3.559303
	2.10833333333333,1.399838	2.10833333333333,3.559412
	2.11,1.399838	2.11,3.559523
	2.11166666666667,1.399839	2.11166666666667,3.559628
	2.11333333333333,1.399841	2.11333333333333,3.55974
	2.115,1.399837	2.115,3.559848
	2.11666666666667,1.399837	2.11666666666667,3.559956
	2.11833333333333,1.399838	2.11833333333333,3.560063
	2.12,1.399839	2.12,3.560172
	2.12166666666667,1.399835	2.12166666666667,3.560278
	2.12333333333333,1.399837	2.12333333333333,3.560386
	2.125,1.399841	2.125,3.560492
	2.12666666666667,1.399839	2.12666666666667,3.560598
	2.12833333333333,1.399839	2.12833333333333,3.560714
	2.13,1.399839	2.13,3.560817
	2.13166666666667,1.399839	2.13166666666667,3.560926
	2.13333333333333,1.399841	2.13333333333333,3.561027
	2.135,1.399839	2.135,3.561132
	2.13666666666667,1.399839	2.13666666666667,3.561238
	2.13833333333333,1.399843	2.13833333333333,3.561349
	2.14,1.399842	2.14,3.561455
	2.14166666666667,1.399842	2.14166666666667,3.561561
	2.14333333333333,1.399839	2.14333333333333,3.56167
	2.145,1.399842	2.145,3.561773
	2.14666666666667,1.399835	2.14666666666667,3.561879
	2.14833333333333,1.399838	2.14833333333333,3.561988
	2.15,1.399841	2.15,3.562094
	2.15166666666667,1.399839	2.15166666666667,3.562201
	2.15333333333333,1.399838	2.15333333333333,3.562308
	2.155,1.399837	2.155,3.562415
	2.15666666666667,1.399841	2.15666666666667,3.562521
	2.15833333333333,1.399842	2.15833333333333,3.562622
	2.16,1.399834	2.16,3.562727
	2.16166666666667,1.399835	2.16166666666667,3.56283
	2.16333333333333,1.399835	2.16333333333333,3.562937
	2.165,1.399835	2.165,3.563043
	2.16666666666667,1.399837	2.16666666666667,3.56315
	2.16833333333333,1.399838	2.16833333333333,3.563251
	2.17,1.399839	2.17,3.56336
	2.17166666666667,1.399839	2.17166666666667,3.563463
	2.17333333333333,1.399843	2.17333333333333,3.563568
	2.175,1.399842	2.175,3.563671
	2.17666666666667,1.399842	2.17666666666667,3.563776
	2.17833333333333,1.399843	2.17833333333333,3.563882
	2.18,1.399841	2.18,3.563987
	2.18166666666667,1.399841	2.18166666666667,3.564087
	2.18333333333333,1.399839	2.18333333333333,3.564192
	2.185,1.399841	2.185,3.564304
	2.18666666666667,1.399838	2.18666666666667,3.564403
	2.18833333333333,1.399838	2.18833333333333,3.564507
	2.19,1.399841	2.19,3.564611
	2.19166666666667,1.399841	2.19166666666667,3.564714
	2.19333333333333,1.399839	2.19333333333333,3.564817
	2.195,1.399843	2.195,3.56492
	2.19666666666667,1.399841	2.19666666666667,3.565021
	2.19833333333333,1.399838	2.19833333333333,3.565126
	2.2,1.399842	2.2,3.56523
	2.20166666666667,1.399841	2.20166666666667,3.565334
	2.20333333333333,1.399839	2.20333333333333,3.56544
	2.205,1.399838	2.205,3.565538
	2.20666666666667,1.399839	2.20666666666667,3.565636
	2.20833333333333,1.399837	2.20833333333333,3.56574
	2.21,1.399838	2.21,3.565847
	2.21166666666667,1.399842	2.21166666666667,3.565949
	2.21333333333333,1.399839	2.21333333333333,3.566047
	2.215,1.399839	2.215,3.566144
	2.21666666666667,1.399837	2.21666666666667,3.566247
	2.21833333333333,1.399837	2.21833333333333,3.566353
	2.22,1.399838	2.22,3.566456
	2.22166666666667,1.399839	2.22166666666667,3.566552
	2.22333333333333,1.399838	2.22333333333333,3.566652
	2.225,1.399841	2.225,3.566759
	2.22666666666667,1.399835	2.22666666666667,3.566859
	2.22833333333333,1.399837	2.22833333333333,3.56696
	2.23,1.399837	2.23,3.56706
	2.23166666666667,1.399837	2.23166666666667,3.567163
	2.23333333333333,1.399839	2.23333333333333,3.567265
	2.235,1.399841	2.235,3.567362
	2.23666666666667,1.399837	2.23666666666667,3.567465
	2.23833333333333,1.399838	2.23833333333333,3.567569
	2.24,1.399841	2.24,3.567667
	2.24166666666667,1.399839	2.24166666666667,3.567763
	2.24333333333333,1.399843	2.24333333333333,3.567863
	2.245,1.399842	2.245,3.567964
	2.24666666666667,1.399841	2.24666666666667,3.568061
	2.24833333333333,1.399838	2.24833333333333,3.568166
	2.25,1.399838	2.25,3.568267
	2.25166666666667,1.399841	2.25166666666667,3.568373
	2.25333333333333,1.399842	2.25333333333333,3.568468
	2.255,1.399839	2.255,3.568565
	2.25666666666667,1.399842	2.25666666666667,3.56866
	2.25833333333333,1.399839	2.25833333333333,3.568761
	2.26,1.399835	2.26,3.568861
	2.26166666666667,1.399837	2.26166666666667,3.56896
	2.26333333333333,1.399838	2.26333333333333,3.569057
	2.265,1.399838	2.265,3.569156
	2.26666666666667,1.399839	2.26666666666667,3.569256
	2.26833333333333,1.399837	2.26833333333333,3.569351
	2.27,1.399839	2.27,3.569454
	2.27166666666667,1.399837	2.27166666666667,3.569549
	2.27333333333333,1.399837	2.27333333333333,3.569645
	2.275,1.399835	2.275,3.569747
	2.27666666666667,1.399841	2.27666666666667,3.56984
	2.27833333333333,1.399838	2.27833333333333,3.56994
	2.28,1.399838	2.28,3.570035
	2.28166666666667,1.399842	2.28166666666667,3.570134
	2.28333333333333,1.399837	2.28333333333333,3.57023
	2.285,1.399838	2.285,3.570326
	2.28666666666667,1.399841	2.28666666666667,3.570426
	2.28833333333333,1.399838	2.28833333333333,3.570524
	2.29,1.399838	2.29,3.570614
	2.29166666666667,1.399839	2.29166666666667,3.570703
	2.29333333333333,1.399839	2.29333333333333,3.570804
	2.295,1.399838	2.295,3.570898
	2.29666666666667,1.399839	2.29666666666667,3.570997
	2.29833333333333,1.399839	2.29833333333333,3.571097
	2.3,1.399838	2.3,3.571186
	2.30166666666667,1.399839	2.30166666666667,3.571284
	2.30333333333333,1.399841	2.30333333333333,3.571377
	2.305,1.399837	2.305,3.571476
	2.30666666666667,1.399841	2.30666666666667,3.57157
	2.30833333333333,1.399839	2.30833333333333,3.571663
	2.31,1.399839	2.31,3.571762
	2.31166666666667,1.399835	2.31166666666667,3.571854
	2.31333333333333,1.399837	2.31333333333333,3.571945
	2.315,1.399839	2.315,3.572043
	2.31666666666667,1.399842	2.31666666666667,3.572137
	2.31833333333333,1.399838	2.31833333333333,3.572229
	2.32,1.399837	2.32,3.572323
	2.32166666666667,1.399838	2.32166666666667,3.572418
	2.32333333333333,1.399839	2.32333333333333,3.572513
	2.325,1.399838	2.325,3.572606
	2.32666666666667,1.399839	2.32666666666667,3.5727
	2.32833333333333,1.399841	2.32833333333333,3.572793
	2.33,1.399838	2.33,3.572888
	2.33166666666667,1.399839	2.33166666666667,3.572985
	2.33333333333333,1.399839	2.33333333333333,3.573074
	2.335,1.399837	2.335,3.57316
	2.33666666666667,1.399839	2.33666666666667,3.573259
	2.33833333333333,1.399839	2.33833333333333,3.57335
	2.34,1.399837	2.34,3.57344
	2.34166666666667,1.399838	2.34166666666667,3.573534
	2.34333333333333,1.399835	2.34333333333333,3.573624
	2.345,1.399837	2.345,3.573714
	2.34666666666667,1.399835	2.34666666666667,3.573803
	2.34833333333333,1.399838	2.34833333333333,3.573898
	2.35,1.399838	2.35,3.573987
	2.35166666666667,1.399839	2.35166666666667,3.574079
	2.35333333333333,1.399839	2.35333333333333,3.57417
	2.355,1.399841	2.355,3.574265
	2.35666666666667,1.399837	2.35666666666667,3.574352
	2.35833333333333,1.399834	2.35833333333333,3.574442
	2.36,1.399839	2.36,3.574531
	2.36166666666667,1.399837	2.36166666666667,3.574619
	2.36333333333333,1.399838	2.36333333333333,3.574711
	2.365,1.399838	2.365,3.574798
	2.36666666666667,1.399838	2.36666666666667,3.574885
	2.36833333333333,1.399839	2.36833333333333,3.574978
	2.37,1.399841	2.37,3.575065
	2.37166666666667,1.399839	2.37166666666667,3.575156
	2.37333333333333,1.399838	2.37333333333333,3.575244
	2.375,1.399837	2.375,3.57533
	2.37666666666667,1.399842	2.37666666666667,3.57542
	2.37833333333333,1.399838	2.37833333333333,3.575504
	2.38,1.399839	2.38,3.57559
	2.38166666666667,1.399837	2.38166666666667,3.575681
	2.38333333333333,1.399838	2.38333333333333,3.57577
	2.385,1.399839	2.385,3.575855
	2.38666666666667,1.399835	2.38666666666667,3.575943
	2.38833333333333,1.399837	2.38833333333333,3.576028
	2.39,1.399837	2.39,3.576116
	2.39166666666667,1.399834	2.39166666666667,3.576201
	2.39333333333333,1.399837	2.39333333333333,3.57629
	2.395,1.399838	2.395,3.576375
	2.39666666666667,1.399838	2.39666666666667,3.576459
	2.39833333333333,1.399837	2.39833333333333,3.576548
	2.4,1.399835	2.4,3.576629
	2.40166666666667,1.399834	2.40166666666667,3.576718
	2.40333333333333,1.399837	2.40333333333333,3.576803
	2.405,1.399838	2.405,3.57689
	2.40666666666667,1.399837	2.40666666666667,3.57697
	2.40833333333333,1.399838	2.40833333333333,3.57706
	2.41,1.399837	2.41,3.577146
	2.41166666666667,1.399835	2.41166666666667,3.577232
	2.41333333333333,1.399835	2.41333333333333,3.577316
	2.415,1.399838	2.415,3.577402
	2.41666666666667,1.399841	2.41666666666667,3.577482
	2.41833333333333,1.399839	2.41833333333333,3.577564
	2.42,1.399843	2.42,3.577644
	2.42166666666667,1.399841	2.42166666666667,3.577732
	2.42333333333333,1.399839	2.42333333333333,3.577817
	2.425,1.399839	2.425,3.577899
	2.42666666666667,1.399837	2.42666666666667,3.577982
	2.42833333333333,1.399839	2.42833333333333,3.578064
	2.43,1.399841	2.43,3.578147
	2.43166666666667,1.399841	2.43166666666667,3.578224
	2.43333333333333,1.399838	2.43333333333333,3.578306
	2.435,1.399841	2.435,3.578389
	2.43666666666667,1.399838	2.43666666666667,3.578474
	2.43833333333333,1.399839	2.43833333333333,3.578557
	2.44,1.399841	2.44,3.578638
	2.44166666666667,1.399841	2.44166666666667,3.578716
	2.44333333333333,1.399839	2.44333333333333,3.578799
	2.445,1.399839	2.445,3.578878
	2.44666666666667,1.399839	2.44666666666667,3.578962
	2.44833333333333,1.399841	2.44833333333333,3.579041
	2.45,1.399841	2.45,3.57912
	2.45166666666667,1.399839	2.45166666666667,3.579204
	2.45333333333333,1.399838	2.45333333333333,3.579278
	2.455,1.399841	2.455,3.57936
	2.45666666666667,1.399841	2.45666666666667,3.579441
	2.45833333333333,1.399841	2.45833333333333,3.579526
	2.46,1.399841	2.46,3.579598
	2.46166666666667,1.399841	2.46166666666667,3.579681
	2.46333333333333,1.399841	2.46333333333333,3.579763
	2.465,1.399839	2.465,3.579837
	2.46666666666667,1.399842	2.46666666666667,3.579918
	2.46833333333333,1.399842	2.46833333333333,3.579997
	2.47,1.399843	2.47,3.580076
	2.47166666666667,1.399842	2.47166666666667,3.580151
	2.47333333333333,1.399843	2.47333333333333,3.580225
	2.475,1.399841	2.475,3.580307
	2.47666666666667,1.399841	2.47666666666667,3.580382
	2.47833333333333,1.399842	2.47833333333333,3.580463
	2.48,1.399839	2.48,3.580539
	2.48166666666667,1.399837	2.48166666666667,3.580611
	2.48333333333333,1.399839	2.48333333333333,3.580688
	2.485,1.399841	2.485,3.580765
	2.48666666666667,1.399838	2.48666666666667,3.580837
	2.48833333333333,1.399838	2.48833333333333,3.580914
	2.49,1.399841	2.49,3.580988
	2.49166666666667,1.399841	2.49166666666667,3.58106
	2.49333333333333,1.399839	2.49333333333333,3.58114
	2.495,1.399835	2.495,3.581213
	2.49666666666667,1.399839	2.49666666666667,3.581285
	2.49833333333333,1.399839	2.49833333333333,3.581362
	2.5,1.399839	2.5,3.581439
	2.50166666666667,1.399839	2.50166666666667,3.581508
	2.50333333333333,1.399837	2.50333333333333,3.581582
	2.505,1.399837	2.505,3.581656
	2.50666666666667,1.399838	2.50666666666667,3.58173
	2.50833333333333,1.399839	2.50833333333333,3.5818
	2.51,1.399841	2.51,3.581878
	2.51166666666667,1.399838	2.51166666666667,3.581948
	2.51333333333333,1.399838	2.51333333333333,3.582021
	2.515,1.399839	2.515,3.582096
	2.51666666666667,1.399838	2.51666666666667,3.58217
	2.51833333333333,1.399839	2.51833333333333,3.582237
	2.52,1.399837	2.52,3.582312
	2.52166666666667,1.399835	2.52166666666667,3.58238
	2.52333333333333,1.399838	2.52333333333333,3.582453
	2.525,1.399838	2.525,3.582524
	2.52666666666667,1.399837	2.52666666666667,3.582591
	2.52833333333333,1.399835	2.52833333333333,3.582664
	2.53,1.399833	2.53,3.582729
	2.53166666666667,1.399838	2.53166666666667,3.5828
	2.53333333333333,1.399838	2.53333333333333,3.58287
	2.535,1.399838	2.535,3.582945
	2.53666666666667,1.399837	2.53666666666667,3.583018
	2.53833333333333,1.399838	2.53833333333333,3.583088
	2.54,1.399842	2.54,3.583157
	2.54166666666667,1.399841	2.54166666666667,3.583223
	2.54333333333333,1.399839	2.54333333333333,3.583287
	2.545,1.399841	2.545,3.583359
	2.54666666666667,1.399838	2.54666666666667,3.583428
	2.54833333333333,1.399842	2.54833333333333,3.583497
	2.55,1.399843	2.55,3.583567
	2.55166666666667,1.399843	2.55166666666667,3.583632
	2.55333333333333,1.399841	2.55333333333333,3.583702
	2.555,1.399839	2.555,3.583772
	2.55666666666667,1.399841	2.55666666666667,3.583838
	2.55833333333333,1.399843	2.55833333333333,3.583905
	2.56,1.399843	2.56,3.583969
	2.56166666666667,1.399842	2.56166666666667,3.584036
	2.56333333333333,1.399842	2.56333333333333,3.584103
	2.565,1.399843	2.565,3.584172
	2.56666666666667,1.399841	2.56666666666667,3.584239
	2.56833333333333,1.399841	2.56833333333333,3.584304
	2.57,1.399842	2.57,3.584369
	2.57166666666667,1.399843	2.57166666666667,3.584435
	2.57333333333333,1.399843	2.57333333333333,3.5845
	2.575,1.399843	2.575,3.584565
	2.57666666666667,1.399842	2.57666666666667,3.584629
	2.57833333333333,1.399842	2.57833333333333,3.584694
	2.58,1.399842	2.58,3.584758
	2.58166666666667,1.399841	2.58166666666667,3.584825
	2.58333333333333,1.399842	2.58333333333333,3.58489
	2.585,1.399838	2.585,3.584952
	2.58666666666667,1.399841	2.58666666666667,3.585019
	2.58833333333333,1.399841	2.58833333333333,3.585086
	2.59,1.399842	2.59,3.585148
	2.59166666666667,1.399841	2.59166666666667,3.585211
	2.59333333333333,1.399841	2.59333333333333,3.585274
	2.595,1.399838	2.595,3.585337
	2.59666666666667,1.399841	2.59666666666667,3.585394
	2.59833333333333,1.399839	2.59833333333333,3.585459
	2.6,1.399837	2.6,3.585522
	2.60166666666667,1.399839	2.60166666666667,3.585586
	2.60333333333333,1.399839	2.60333333333333,3.585648
	2.605,1.399839	2.605,3.585711
	2.60666666666667,1.399843	2.60666666666667,3.585773
	2.60833333333333,1.399841	2.60833333333333,3.585834
	2.61,1.399841	2.61,3.585894
	2.61166666666667,1.399839	2.61166666666667,3.585956
	2.61333333333333,1.399841	2.61333333333333,3.58602
	2.615,1.399841	2.615,3.586078
	2.61666666666667,1.399839	2.61666666666667,3.586138
	2.61833333333333,1.399841	2.61833333333333,3.586199
	2.62,1.399843	2.62,3.586258
	2.62166666666667,1.399842	2.62166666666667,3.586323
	2.62333333333333,1.399843	2.62333333333333,3.586381
	2.625,1.399845	2.625,3.586444
	2.62666666666667,1.399841	2.62666666666667,3.586497
	2.62833333333333,1.399842	2.62833333333333,3.586558
	2.63,1.399842	2.63,3.586618
	2.63166666666667,1.399842	2.63166666666667,3.586676
	2.63333333333333,1.399843	2.63333333333333,3.586735
	2.635,1.399842	2.635,3.586794
	2.63666666666667,1.399843	2.63666666666667,3.586854
	2.63833333333333,1.399843	2.63833333333333,3.586911
	2.64,1.399843	2.64,3.586974
	2.64166666666667,1.399843	2.64166666666667,3.587033
	2.64333333333333,1.399841	2.64333333333333,3.587083
	2.645,1.399839	2.645,3.58714
	2.64666666666667,1.399838	2.64666666666667,3.587199
	2.64833333333333,1.399839	2.64833333333333,3.587255
	2.65,1.399839	2.65,3.58731
	2.65166666666667,1.399841	2.65166666666667,3.587371
	2.65333333333333,1.399839	2.65333333333333,3.587427
	2.655,1.399838	2.655,3.587485
	2.65666666666667,1.399838	2.65666666666667,3.587543
	2.65833333333333,1.399841	2.65833333333333,3.587594
	2.66,1.399839	2.66,3.587652
	2.66166666666667,1.399839	2.66166666666667,3.587706
	2.66333333333333,1.399841	2.66333333333333,3.587763
	2.665,1.399837	2.665,3.587818
	2.66666666666667,1.399838	2.66666666666667,3.587878
	2.66833333333333,1.399838	2.66833333333333,3.587934
	2.67,1.399837	2.67,3.587992
	2.67166666666667,1.399839	2.67166666666667,3.588044
	2.67333333333333,1.399839	2.67333333333333,3.5881
	2.675,1.399839	2.675,3.588156
	2.67666666666667,1.399841	2.67666666666667,3.588211
	2.67833333333333,1.399845	2.67833333333333,3.588267
	2.68,1.399843	2.68,3.58832
	2.68166666666667,1.399841	2.68166666666667,3.588374
	2.68333333333333,1.399841	2.68333333333333,3.588432
	2.685,1.399843	2.685,3.588482
	2.68666666666667,1.399841	2.68666666666667,3.588536
	2.68833333333333,1.399839	2.68833333333333,3.588591
	2.69,1.399841	2.69,3.58864
	2.69166666666667,1.399837	2.69166666666667,3.588693
	2.69333333333333,1.399837	2.69333333333333,3.58875
	2.695,1.399839	2.695,3.588801
	2.69666666666667,1.399841	2.69666666666667,3.588853
	2.69833333333333,1.399838	2.69833333333333,3.5889
	2.7,1.399838	2.7,3.588955
	2.70166666666667,1.399842	2.70166666666667,3.589008
	2.70333333333333,1.399841	2.70333333333333,3.589058
	2.705,1.399843	2.705,3.589112
	2.70666666666667,1.399841	2.70666666666667,3.589165
	2.70833333333333,1.399841	2.70833333333333,3.589212
	2.71,1.399842	2.71,3.589262
	2.71166666666667,1.399838	2.71166666666667,3.589317
	2.71333333333333,1.399841	2.71333333333333,3.589369
	2.715,1.399837	2.715,3.589421
	2.71666666666667,1.399838	2.71666666666667,3.589471
	2.71833333333333,1.399837	2.71833333333333,3.589526
	2.72,1.399842	2.72,3.58957
	2.72166666666667,1.399841	2.72166666666667,3.589624
	2.72333333333333,1.399843	2.72333333333333,3.589672
	2.725,1.399842	2.725,3.589722
	2.72666666666667,1.399843	2.72666666666667,3.589772
	2.72833333333333,1.399843	2.72833333333333,3.589815
	2.73,1.399845	2.73,3.589868
	2.73166666666667,1.399843	2.73166666666667,3.589922
	2.73333333333333,1.399843	2.73333333333333,3.589971
	2.735,1.399843	2.735,3.590021
	2.73666666666667,1.399843	2.73666666666667,3.590072
	2.73833333333333,1.399843	2.73833333333333,3.590122
	2.74,1.399843	2.74,3.590169
	2.74166666666667,1.399843	2.74166666666667,3.590213
	2.74333333333333,1.399843	2.74333333333333,3.590264
	2.745,1.399846	2.745,3.590314
	2.74666666666667,1.399845	2.74666666666667,3.590365
	2.74833333333333,1.399843	2.74833333333333,3.590409
	2.75,1.399841	2.75,3.59046
	2.75166666666667,1.399843	2.75166666666667,3.590506
	2.75333333333333,1.399842	2.75333333333333,3.590556
	2.755,1.399843	2.755,3.590603
	2.75666666666667,1.399842	2.75666666666667,3.59065
	2.75833333333333,1.399841	2.75833333333333,3.590693
	2.76,1.399839	2.76,3.590742
	2.76166666666667,1.399842	2.76166666666667,3.590788
	2.76333333333333,1.399841	2.76333333333333,3.590835
	2.765,1.399843	2.765,3.590883
	2.76666666666667,1.399843	2.76666666666667,3.590932
	2.76833333333333,1.399841	2.76833333333333,3.590976
	2.77,1.399839	2.77,3.591022
	2.77166666666667,1.399842	2.77166666666667,3.591066
	2.77333333333333,1.399843	2.77333333333333,3.591115
	2.775,1.399843	2.775,3.591161
	2.77666666666667,1.399843	2.77666666666667,3.591208
	2.77833333333333,1.399843	2.77833333333333,3.591252
	2.78,1.399843	2.78,3.591298
	2.78166666666667,1.399843	2.78166666666667,3.591344
	2.78333333333333,1.399842	2.78333333333333,3.59139
	2.785,1.399843	2.785,3.591434
	2.78666666666667,1.399842	2.78666666666667,3.59148
	2.78833333333333,1.399841	2.78833333333333,3.59153
	2.79,1.399842	2.79,3.591571
	2.79166666666667,1.399843	2.79166666666667,3.591619
	2.79333333333333,1.399842	2.79333333333333,3.591664
	2.795,1.399842	2.795,3.591708
	2.79666666666667,1.399843	2.79666666666667,3.591745
	2.79833333333333,1.399842	2.79833333333333,3.591794
	2.8,1.399843	2.8,3.591838
	2.80166666666667,1.399843	2.80166666666667,3.591883
	2.80333333333333,1.399842	2.80333333333333,3.591927
	2.805,1.399843	2.805,3.591969
	2.80666666666667,1.399843	2.80666666666667,3.592016
	2.80833333333333,1.399839	2.80833333333333,3.592061
	2.81,1.399841	2.81,3.592107
	2.81166666666667,1.399842	2.81166666666667,3.592152
	2.81333333333333,1.399841	2.81333333333333,3.592194
	2.815,1.399841	2.815,3.592233
	2.81666666666667,1.399842	2.81666666666667,3.592272
	2.81833333333333,1.399842	2.81833333333333,3.592318
	2.82,1.399843	2.82,3.592362
	2.82166666666667,1.399843	2.82166666666667,3.592404
	2.82333333333333,1.399843	2.82333333333333,3.592451
	2.825,1.399843	2.825,3.592494
	2.82666666666667,1.399843	2.82666666666667,3.592535
	2.82833333333333,1.399842	2.82833333333333,3.592573
	2.83,1.399841	2.83,3.592616
	2.83166666666667,1.399843	2.83166666666667,3.59266
	2.83333333333333,1.399842	2.83333333333333,3.592704
	2.835,1.399842	2.835,3.592744
	2.83666666666667,1.399838	2.83666666666667,3.592786
	2.83833333333333,1.399842	2.83833333333333,3.592825
	2.84,1.399843	2.84,3.59287
	2.84166666666667,1.399843	2.84166666666667,3.592909
	2.84333333333333,1.399841	2.84333333333333,3.592949
	2.845,1.399842	2.845,3.592991
	2.84666666666667,1.399842	2.84666666666667,3.593029
	2.84833333333333,1.399842	2.84833333333333,3.593079
	2.85,1.399839	2.85,3.593113
	2.85166666666667,1.399842	2.85166666666667,3.593158
	2.85333333333333,1.399842	2.85333333333333,3.593198
	2.855,1.399841	2.855,3.593236
	2.85666666666667,1.399841	2.85666666666667,3.593277
	2.85833333333333,1.399841	2.85833333333333,3.593314
	2.86,1.399843	2.86,3.593362
	2.86166666666667,1.399843	2.86166666666667,3.593397
	2.86333333333333,1.399843	2.86333333333333,3.593439
	2.865,1.399843	2.865,3.593476
	2.86666666666667,1.399839	2.86666666666667,3.593514
	2.86833333333333,1.399841	2.86833333333333,3.593556
	2.87,1.399839	2.87,3.593594
	2.87166666666667,1.399843	2.87166666666667,3.593632
	2.87333333333333,1.399843	2.87333333333333,3.593675
	2.875,1.399842	2.875,3.59371
	2.87666666666667,1.399843	2.87666666666667,3.593751
	2.87833333333333,1.399843	2.87833333333333,3.593786
	2.88,1.399843	2.88,3.593825
	2.88166666666667,1.399843	2.88166666666667,3.593862
	2.88333333333333,1.399841	2.88333333333333,3.593902
	2.885,1.399841	2.885,3.593938
	2.88666666666667,1.399841	2.88666666666667,3.593984
	2.88833333333333,1.399843	2.88833333333333,3.594021
	2.89,1.399841	2.89,3.594059
	2.89166666666667,1.399842	2.89166666666667,3.594098
	2.89333333333333,1.399842	2.89333333333333,3.594133
	2.895,1.399842	2.895,3.594175
	2.89666666666667,1.399843	2.89666666666667,3.594211
	2.89833333333333,1.399842	2.89833333333333,3.594252
	2.9,1.399841	2.9,3.594283
	2.90166666666667,1.399841	2.90166666666667,3.594324
	2.90333333333333,1.399842	2.90333333333333,3.594362
	2.905,1.399843	2.905,3.594402
	2.90666666666667,1.399845	2.90666666666667,3.594439
	2.90833333333333,1.399843	2.90833333333333,3.594473
	2.91,1.399843	2.91,3.594512
	2.91166666666667,1.399843	2.91166666666667,3.594553
	2.91333333333333,1.399842	2.91333333333333,3.59459
	2.915,1.399842	2.915,3.594628
	2.91666666666667,1.399839	2.91666666666667,3.594664
	2.91833333333333,1.399841	2.91833333333333,3.5947
	2.92,1.399841	2.92,3.594736
	2.92166666666667,1.399842	2.92166666666667,3.59477
	2.92333333333333,1.399843	2.92333333333333,3.594809
	2.925,1.399843	2.925,3.594846
	2.92666666666667,1.399843	2.92666666666667,3.594879
	2.92833333333333,1.399842	2.92833333333333,3.594918
	2.93,1.399842	2.93,3.594948
	2.93166666666667,1.399843	2.93166666666667,3.594984
	2.93333333333333,1.399842	2.93333333333333,3.59502
	2.935,1.399843	2.935,3.595054
	2.93666666666667,1.399845	2.93666666666667,3.595094
	2.93833333333333,1.399842	2.93833333333333,3.595134
	2.94,1.399843	2.94,3.595168
	2.94166666666667,1.399843	2.94166666666667,3.5952
	2.94333333333333,1.399841	2.94333333333333,3.59524
	2.945,1.399842	2.945,3.595279
	2.94666666666667,1.399842	2.94666666666667,3.595309
	2.94833333333333,1.399839	2.94833333333333,3.595345
	2.95,1.399842	2.95,3.59538
	2.95166666666667,1.399842	2.95166666666667,3.595416
	2.95333333333333,1.399841	2.95333333333333,3.595446
	2.955,1.399841	2.955,3.595482
	2.95666666666667,1.399842	2.95666666666667,3.595519
	2.95833333333333,1.399845	2.95833333333333,3.595553
	2.96,1.399843	2.96,3.595589
	2.96166666666667,1.399843	2.96166666666667,3.595624
	2.96333333333333,1.399846	2.96333333333333,3.595659
	2.965,1.399846	2.965,3.595695
	2.96666666666667,1.399843	2.96666666666667,3.59573
	2.96833333333333,1.399845	2.96833333333333,3.595763
	2.97,1.399843	2.97,3.595792
	2.97166666666667,1.399845	2.97166666666667,3.595829
	2.97333333333333,1.399845	2.97333333333333,3.595859
	2.975,1.399843	2.975,3.595894
	2.97666666666667,1.399843	2.97666666666667,3.595926
	2.97833333333333,1.399843	2.97833333333333,3.595964
	2.98,1.399843	2.98,3.595994
	2.98166666666667,1.399843	2.98166666666667,3.596028
	2.98333333333333,1.399843	2.98333333333333,3.596061
	2.985,1.399841	2.985,3.596092
	2.98666666666667,1.399838	2.98666666666667,3.596127
	2.98833333333333,1.399843	2.98833333333333,3.596164
	2.99,1.399841	2.99,3.596192
	2.99166666666667,1.399841	2.99166666666667,3.596229
	2.99333333333333,1.399845	2.99333333333333,3.596266
	2.995,1.399847	2.995,3.596299
	2.99666666666667,1.399843	2.99666666666667,3.596331
	2.99833333333333,1.399843	2.99833333333333,3.59636
	3,1.399845	3,3.596397
	3.00166666666667,1.399843	3.00166666666667,3.596425
	3.00333333333333,1.399843	3.00333333333333,3.596464
	3.005,1.399843	3.005,3.596494
	3.00666666666667,1.399843	3.00666666666667,3.596527
	3.00833333333333,1.399841	3.00833333333333,3.596558
	3.01,1.399843	3.01,3.596595
	3.01166666666667,1.399845	3.01166666666667,3.596628
	3.01333333333333,1.399845	3.01333333333333,3.596662
	3.015,1.399845	3.015,3.596693
	3.01666666666667,1.399845	3.01666666666667,3.596722
	3.01833333333333,1.399843	3.01833333333333,3.596755
	3.02,1.399843	3.02,3.59679
	3.02166666666667,1.399843	3.02166666666667,3.596822
	3.02333333333333,1.399843	3.02333333333333,3.596853
	3.025,1.399845	3.025,3.596886
	3.02666666666667,1.399845	3.02666666666667,3.596915
	3.02833333333333,1.399843	3.02833333333333,3.596945
	3.03,1.399843	3.03,3.596977
	3.03166666666667,1.399843	3.03166666666667,3.597005
	3.03333333333333,1.399842	3.03333333333333,3.597033
	3.035,1.399841	3.035,3.597066
	3.03666666666667,1.399841	3.03666666666667,3.597102
	3.03833333333333,1.399842	3.03833333333333,3.597135
	3.04,1.399841	3.04,3.597168
	3.04166666666667,1.399839	3.04166666666667,3.597198
	3.04333333333333,1.399846	3.04333333333333,3.597229
	3.045,1.399842	3.045,3.59726
	3.04666666666667,1.399843	3.04666666666667,3.597289
	3.04833333333333,1.399843	3.04833333333333,3.597322
	3.05,1.399842	3.05,3.597353
	3.05166666666667,1.399842	3.05166666666667,3.59738
	3.05333333333333,1.399842	3.05333333333333,3.597414
	3.055,1.399843	3.055,3.597448
	3.05666666666667,1.399843	3.05666666666667,3.597477
	3.05833333333333,1.399845	3.05833333333333,3.597504
	3.06,1.399843	3.06,3.597534
	3.06166666666667,1.399845	3.06166666666667,3.597565
	3.06333333333333,1.399842	3.06333333333333,3.597597
	3.065,1.399843	3.065,3.597626
	3.06666666666667,1.399843	3.06666666666667,3.597659
	3.06833333333333,1.399842	3.06833333333333,3.597687
	3.07,1.399843	3.07,3.597716
	3.07166666666667,1.399843	3.07166666666667,3.597744
	3.07333333333333,1.399843	3.07333333333333,3.597776
	3.075,1.399843	3.075,3.597804
	3.07666666666667,1.399843	3.07666666666667,3.597832
	3.07833333333333,1.399843	3.07833333333333,3.597857
	3.08,1.399843	3.08,3.597889
	3.08166666666667,1.399843	3.08166666666667,3.597919
	3.08333333333333,1.399842	3.08333333333333,3.597947
	3.085,1.399843	3.085,3.597982
	3.08666666666667,1.399845	3.08666666666667,3.598011
	3.08833333333333,1.399843	3.08833333333333,3.598042
	3.09,1.399843	3.09,3.598068
	3.09166666666667,1.399843	3.09166666666667,3.598098
	3.09333333333333,1.399843	3.09333333333333,3.598129
	3.095,1.399843	3.095,3.598156
	3.09666666666667,1.399847	3.09666666666667,3.598183
	3.09833333333333,1.399845	3.09833333333333,3.598215
	3.1,1.399843	3.1,3.598241
	3.10166666666667,1.399843	3.10166666666667,3.598272
	3.10333333333333,1.399843	3.10333333333333,3.598306
	3.105,1.399843	3.105,3.598333
	3.10666666666667,1.399843	3.10666666666667,3.598361
	3.10833333333333,1.399843	3.10833333333333,3.598382
	3.11,1.399843	3.11,3.598417
	3.11166666666667,1.399843	3.11166666666667,3.598443
	3.11333333333333,1.399843	3.11333333333333,3.598477
	3.115,1.399843	3.115,3.598509
	3.11666666666667,1.399843	3.11666666666667,3.598537
	3.11833333333333,1.399843	3.11833333333333,3.598565
	3.12,1.399843	3.12,3.598588
	3.12166666666667,1.399843	3.12166666666667,3.598616
	3.12333333333333,1.399842	3.12333333333333,3.598642
	3.125,1.399845	3.125,3.598668
	3.12666666666667,1.39985	3.12666666666667,3.598697
	3.12833333333333,1.399846	3.12833333333333,3.598724
	3.13,1.399843	3.13,3.598756
	3.13166666666667,1.399843	3.13166666666667,3.598776
	3.13333333333333,1.399843	3.13333333333333,3.598807
	3.135,1.399843	3.135,3.598837
	3.13666666666667,1.399845	3.13666666666667,3.598871
	3.13833333333333,1.399843	3.13833333333333,3.598895
	3.14,1.399843	3.14,3.598925
	3.14166666666667,1.399845	3.14166666666667,3.598948
	3.14333333333333,1.399841	3.14333333333333,3.598978
	3.145,1.399839	3.145,3.599006
	3.14666666666667,1.399841	3.14666666666667,3.599031
	3.14833333333333,1.399843	3.14833333333333,3.599064
	3.15,1.399843	3.15,3.599088
	3.15166666666667,1.399841	3.15166666666667,3.599115
	3.15333333333333,1.399843	3.15333333333333,3.599144
	3.155,1.399843	3.155,3.599172
	3.15666666666667,1.399843	3.15666666666667,3.5992
	3.15833333333333,1.399843	3.15833333333333,3.599227
	3.16,1.399843	3.16,3.599254
	3.16166666666667,1.399843	3.16166666666667,3.599284
	3.16333333333333,1.399843	3.16333333333333,3.599312
	3.165,1.399843	3.165,3.599339
	3.16666666666667,1.399842	3.16666666666667,3.599363
	3.16833333333333,1.399843	3.16833333333333,3.599386
	3.17,1.399843	3.17,3.59941
	3.17166666666667,1.399841	3.17166666666667,3.59944
	3.17333333333333,1.399842	3.17333333333333,3.599465
	3.175,1.399842	3.175,3.599491
	3.17666666666667,1.399843	3.17666666666667,3.599514
	3.17833333333333,1.399845	3.17833333333333,3.599546
	3.18,1.399842	3.18,3.599572
	3.18166666666667,1.399839	3.18166666666667,3.599594
	3.18333333333333,1.399841	3.18333333333333,3.59962
	3.185,1.399841	3.185,3.599646
	3.18666666666667,1.399838	3.18666666666667,3.599672
	3.18833333333333,1.399843	3.18833333333333,3.599699
	3.19,1.399843	3.19,3.599726
	3.19166666666667,1.399842	3.19166666666667,3.599754
	3.19333333333333,1.399843	3.19333333333333,3.599778
	3.195,1.399843	3.195,3.599809
	3.19666666666667,1.399845	3.19666666666667,3.599832
	3.19833333333333,1.399842	3.19833333333333,3.599861
	3.2,1.399841	3.2,3.599888
	3.20166666666667,1.399842	3.20166666666667,3.599911
	3.20333333333333,1.399842	3.20333333333333,3.599934
	3.205,1.399842	3.205,3.599963
	3.20666666666667,1.399843	3.20666666666667,3.599989
	3.20833333333333,1.399841	3.20833333333333,3.600014
	3.21,1.399843	3.21,3.600047
	3.21166666666667,1.399842	3.21166666666667,3.600072
	3.21333333333333,1.399843	3.21333333333333,3.600092
	3.215,1.399842	3.215,3.600116
	3.21666666666667,1.399843	3.21666666666667,3.600144
	3.21833333333333,1.399843	3.21833333333333,3.60016
	3.22,1.399845	3.22,3.600191
	3.22166666666667,1.399843	3.22166666666667,3.600218
	3.22333333333333,1.399843	3.22333333333333,3.600243
	3.225,1.399845	3.225,3.600268
	3.22666666666667,1.399841	3.22666666666667,3.600293
	3.22833333333333,1.399843	3.22833333333333,3.60032
	3.23,1.399841	3.23,3.600348
	3.23166666666667,1.399841	3.23166666666667,3.600373
	3.23333333333333,1.399843	3.23333333333333,3.600396
	3.235,1.399843	3.235,3.600425
	3.23666666666667,1.399843	3.23666666666667,3.600444
	3.23833333333333,1.399843	3.23833333333333,3.600471
	3.24,1.399848	3.24,3.600493
	3.24166666666667,1.399846	3.24166666666667,3.600521
	3.24333333333333,1.399843	3.24333333333333,3.600546
	3.245,1.399846	3.245,3.600569
	3.24666666666667,1.399846	3.24666666666667,3.600594
	3.24833333333333,1.399846	3.24833333333333,3.600623
	3.25,1.399843	3.25,3.600647
	3.25166666666667,1.399843	3.25166666666667,3.60067
	3.25333333333333,1.399846	3.25333333333333,3.600697
	3.255,1.399843	3.255,3.600717
	3.25666666666667,1.399843	3.25666666666667,3.600748
	3.25833333333333,1.399846	3.25833333333333,3.60077
	3.26,1.399846	3.26,3.600794
	3.26166666666667,1.399845	3.26166666666667,3.600816
	3.26333333333333,1.399843	3.26333333333333,3.600842
	3.265,1.399846	3.265,3.600869
	3.26666666666667,1.399846	3.26666666666667,3.600892
	3.26833333333333,1.399847	3.26833333333333,3.600918
	3.27,1.399845	3.27,3.60094
	3.27166666666667,1.399845	3.27166666666667,3.600967
	3.27333333333333,1.399843	3.27333333333333,3.60099
	3.275,1.399843	3.275,3.601011
	3.27666666666667,1.399845	3.27666666666667,3.601038
	3.27833333333333,1.399846	3.27833333333333,3.601062
	3.28,1.399845	3.28,3.601086
	3.28166666666667,1.399847	3.28166666666667,3.601109
	3.28333333333333,1.399845	3.28333333333333,3.601135
	3.285,1.399843	3.285,3.601155
	3.28666666666667,1.399846	3.28666666666667,3.601178
	3.28833333333333,1.399848	3.28833333333333,3.601202
	3.29,1.399847	3.29,3.601229
	3.29166666666667,1.399845	3.29166666666667,3.601256
	3.29333333333333,1.399843	3.29333333333333,3.601279
	3.295,1.399843	3.295,3.601304
	3.29666666666667,1.399843	3.29666666666667,3.601324
	3.29833333333333,1.399843	3.29833333333333,3.601354
	3.3,1.399843	3.3,3.601376
	3.30166666666667,1.399843	3.30166666666667,3.601393
	3.30333333333333,1.399842	3.30333333333333,3.60142
	3.305,1.399843	3.305,3.601443
	3.30666666666667,1.399843	3.30666666666667,3.601471
	3.30833333333333,1.399843	3.30833333333333,3.601493
	3.31,1.399843	3.31,3.601518
	3.31166666666667,1.399846	3.31166666666667,3.601541
	3.31333333333333,1.399847	3.31333333333333,3.601566
	3.315,1.399843	3.315,3.601592
	3.31666666666667,1.399843	3.31666666666667,3.601611
	3.31833333333333,1.399843	3.31833333333333,3.601633
	3.32,1.399845	3.32,3.601661
	3.32166666666667,1.399843	3.32166666666667,3.601684
	3.32333333333333,1.399843	3.32333333333333,3.601705
	3.325,1.399842	3.325,3.601728
	3.32666666666667,1.399843	3.32666666666667,3.601751
	3.32833333333333,1.399843	3.32833333333333,3.601777
	3.33,1.399847	3.33,3.601802
[truncated: 32,576 more rows]

## Sheet: Figure2d
Figure 2d
	current_time,current	voltage_time,voltage
	0.00166666666666667,1.399845	0.00166666666666667,3.580964
	0.00333333333333333,1.399847	0.00333333333333333,3.581052
	0.005,1.399847	0.005,3.58114
	0.00666666666666667,1.399847	0.00666666666666667,3.58123
	0.00833333333333333,1.399847	0.00833333333333333,3.581319
	0.01,1.399847	0.01,3.581399
	0.0116666666666667,1.399847	0.0116666666666667,3.581486
	0.0133333333333333,1.399847	0.0133333333333333,3.581576
	0.015,1.399845	0.015,3.581664
	0.0166666666666667,1.39985	0.0166666666666667,3.581751
	0.0183333333333333,1.399847	0.0183333333333333,3.581835
	0.02,1.399845	0.02,3.581923
	0.0216666666666667,1.399843	0.0216666666666667,3.582008
	0.0233333333333333,1.399847	0.0233333333333333,3.582091
	0.025,1.399846	0.025,3.58218
	0.0266666666666667,1.399843	0.0266666666666667,3.58226
	0.0283333333333333,1.399845	0.0283333333333333,3.582343
	0.03,1.399843	0.03,3.582431
	0.0316666666666667,1.399845	0.0316666666666667,3.582518
	0.0333333333333333,1.399843	0.0333333333333333,3.582605
	0.035,1.399843	0.035,3.582689
	0.0366666666666667,1.399847	0.0366666666666667,3.582771
	0.0383333333333333,1.399843	0.0383333333333333,3.582851
	0.04,1.399843	0.04,3.582939
	0.0416666666666667,1.399845	0.0416666666666667,3.583028
	0.0433333333333333,1.399846	0.0433333333333333,3.58311
	0.045,1.399843	0.045,3.583192
	0.0466666666666667,1.399843	0.0466666666666667,3.583275
	0.0483333333333333,1.399845	0.0483333333333333,3.583364
	0.05,1.399846	0.05,3.583444
	0.0516666666666667,1.399846	0.0516666666666667,3.583529
	0.0533333333333333,1.399848	0.0533333333333333,3.583609
	0.055,1.399846	0.055,3.583693
	0.0566666666666667,1.399845	0.0566666666666667,3.583773
	0.0583333333333333,1.399843	0.0583333333333333,3.583853
	0.06,1.399843	0.06,3.583935
	0.0616666666666667,1.399846	0.0616666666666667,3.584022
	0.0633333333333333,1.399843	0.0633333333333333,3.5841
	0.065,1.399843	0.065,3.584187
	0.0666666666666667,1.399843	0.0666666666666667,3.58427
	0.0683333333333333,1.399845	0.0683333333333333,3.584349
	0.07,1.399845	0.07,3.584432
	0.0716666666666667,1.399843	0.0716666666666667,3.584514
	0.0733333333333333,1.399843	0.0733333333333333,3.584597
	0.075,1.399841	0.075,3.584676
	0.0766666666666667,1.399846	0.0766666666666667,3.584759
	0.0783333333333333,1.399845	0.0783333333333333,3.584838
	0.08,1.399845	0.08,3.58492
	0.0816666666666667,1.399843	0.0816666666666667,3.585001
	0.0833333333333333,1.399843	0.0833333333333333,3.585085
	0.085,1.399845	0.085,3.585164
	0.0866666666666667,1.399843	0.0866666666666667,3.585245
	0.0883333333333333,1.399843	0.0883333333333333,3.585324
	0.09,1.399843	0.09,3.585408
	0.0916666666666667,1.399843	0.0916666666666667,3.58549
	0.0933333333333333,1.399843	0.0933333333333333,3.58557
	0.095,1.399843	0.095,3.585646
	0.0966666666666667,1.399841	0.0966666666666667,3.585727
	0.0983333333333333,1.399843	0.0983333333333333,3.585807
	0.1,1.399841	0.1,3.585887
	0.101666666666667,1.399841	0.101666666666667,3.585962
	0.103333333333333,1.399841	0.103333333333333,3.586042
	0.105,1.399841	0.105,3.586118
	0.106666666666667,1.399842	0.106666666666667,3.586198
	0.108333333333333,1.399843	0.108333333333333,3.586281
	0.11,1.399843	0.11,3.586357
	0.111666666666667,1.399843	0.111666666666667,3.58644
	0.113333333333333,1.399842	0.113333333333333,3.586509
	0.115,1.399843	0.115,3.586582
	0.116666666666667,1.399843	0.116666666666667,3.586662
	0.118333333333333,1.399842	0.118333333333333,3.586743
	0.12,1.399843	0.12,3.586822
	0.121666666666667,1.399846	0.121666666666667,3.5869
	0.123333333333333,1.399846	0.123333333333333,3.586976
	0.125,1.399847	0.125,3.587048
	0.126666666666667,1.399846	0.126666666666667,3.587125
	0.128333333333333,1.399846	0.128333333333333,3.587199
	0.13,1.399846	0.13,3.587276
	0.131666666666667,1.399846	0.131666666666667,3.587352
	0.133333333333333,1.399843	0.133333333333333,3.587431
	0.135,1.399847	0.135,3.587507
	0.136666666666667,1.399843	0.136666666666667,3.587584
	0.138333333333333,1.399845	0.138333333333333,3.587661
	0.14,1.399843	0.14,3.587736
	0.141666666666667,1.399845	0.141666666666667,3.587811
	0.143333333333333,1.399843	0.143333333333333,3.587883
	0.145,1.399843	0.145,3.587958
	0.146666666666667,1.399843	0.146666666666667,3.588034
	0.148333333333333,1.399843	0.148333333333333,3.588108
	0.15,1.399843	0.15,3.588182
	0.151666666666667,1.399845	0.151666666666667,3.588254
	0.153333333333333,1.399841	0.153333333333333,3.588332
	0.155,1.399843	0.155,3.588404
	0.156666666666667,1.399843	0.156666666666667,3.588478
	0.158333333333333,1.399845	0.158333333333333,3.588552
	0.16,1.399843	0.16,3.588625
	0.161666666666667,1.399846	0.161666666666667,3.5887
	0.163333333333333,1.399845	0.163333333333333,3.588774
	0.165,1.399843	0.165,3.588849
	0.166666666666667,1.399846	0.166666666666667,3.588919
	0.168333333333333,1.399846	0.168333333333333,3.588995
	0.17,1.399843	0.17,3.589066
	0.171666666666667,1.399843	0.171666666666667,3.589133
	0.173333333333333,1.399845	0.173333333333333,3.589207
	0.175,1.399845	0.175,3.589278
	0.176666666666667,1.399847	0.176666666666667,3.589354
	0.178333333333333,1.399845	0.178333333333333,3.589425
	0.18,1.399845	0.18,3.589498
	0.181666666666667,1.399846	0.181666666666667,3.589568
	0.183333333333333,1.399846	0.183333333333333,3.58964
	0.185,1.399846	0.185,3.589716
	0.186666666666667,1.399845	0.186666666666667,3.589784
	0.188333333333333,1.399845	0.188333333333333,3.589852
	0.19,1.399848	0.19,3.589919
	0.191666666666667,1.399848	0.191666666666667,3.589989
	0.193333333333333,1.39985	0.193333333333333,3.59006
	0.195,1.399847	0.195,3.590132
	0.196666666666667,1.399847	0.196666666666667,3.590206
	0.198333333333333,1.399846	0.198333333333333,3.590277
	0.2,1.39985	0.2,3.590343
	0.201666666666667,1.399848	0.201666666666667,3.590412
	0.203333333333333,1.399851	0.203333333333333,3.590483
	0.205,1.399848	0.205,3.590554
	0.206666666666667,1.399848	0.206666666666667,3.59062
	0.208333333333333,1.399847	0.208333333333333,3.590692
	0.21,1.399847	0.21,3.59076
	0.211666666666667,1.399846	0.211666666666667,3.590827
	0.213333333333333,1.399847	0.213333333333333,3.59089
	0.215,1.399847	0.215,3.59096
	0.216666666666667,1.399847	0.216666666666667,3.591032
	0.218333333333333,1.399846	0.218333333333333,3.591102
	0.22,1.399848	0.22,3.591172
	0.221666666666667,1.399847	0.221666666666667,3.591233
	0.223333333333333,1.399848	0.223333333333333,3.5913
	0.225,1.399845	0.225,3.59137
	0.226666666666667,1.399846	0.226666666666667,3.591437
	0.228333333333333,1.399847	0.228333333333333,3.591498
	0.23,1.399846	0.23,3.591564
	0.231666666666667,1.399848	0.231666666666667,3.591635
	0.233333333333333,1.399843	0.233333333333333,3.591702
	0.235,1.399846	0.235,3.591767
	0.236666666666667,1.399848	0.236666666666667,3.591837
	0.238333333333333,1.399846	0.238333333333333,3.591903
	0.24,1.399843	0.24,3.591964
	0.241666666666667,1.399845	0.241666666666667,3.592033
	0.243333333333333,1.399843	0.243333333333333,3.592099
	0.245,1.39985	0.245,3.592162
	0.246666666666667,1.399847	0.246666666666667,3.592224
	0.248333333333333,1.399845	0.248333333333333,3.59229
	0.25,1.399847	0.25,3.592355
	0.251666666666667,1.399848	0.251666666666667,3.592422
	0.253333333333333,1.399846	0.253333333333333,3.592483
	0.255,1.399847	0.255,3.592549
	0.256666666666667,1.399846	0.256666666666667,3.592607
	0.258333333333333,1.399845	0.258333333333333,3.592675
	0.26,1.399847	0.26,3.592738
	0.261666666666667,1.399846	0.261666666666667,3.592804
	0.263333333333333,1.399846	0.263333333333333,3.592863
	0.265,1.399848	0.265,3.592926
	0.266666666666667,1.399845	0.266666666666667,3.59299
	0.268333333333333,1.399847	0.268333333333333,3.59305
	0.27,1.399843	0.27,3.593116
	0.271666666666667,1.399846	0.271666666666667,3.593172
	0.273333333333333,1.399847	0.273333333333333,3.593239
	0.275,1.399852	0.275,3.593295
	0.276666666666667,1.399848	0.276666666666667,3.593358
	0.278333333333333,1.399848	0.278333333333333,3.593419
	0.28,1.399848	0.28,3.593484
	0.281666666666667,1.399846	0.281666666666667,3.593542
	0.283333333333333,1.399846	0.283333333333333,3.593611
	0.285,1.399846	0.285,3.593673
	0.286666666666667,1.399848	0.286666666666667,3.593731
	0.288333333333333,1.39985	0.288333333333333,3.59379
	0.29,1.399851	0.29,3.593849
	0.291666666666667,1.399848	0.291666666666667,3.593908
	0.293333333333333,1.399847	0.293333333333333,3.593969
	0.295,1.399847	0.295,3.594029
	0.296666666666667,1.399848	0.296666666666667,3.594087
	0.298333333333333,1.399846	0.298333333333333,3.594147
	0.3,1.39985	0.3,3.594208
	0.301666666666667,1.399847	0.301666666666667,3.594268
	0.303333333333333,1.399848	0.303333333333333,3.594327
	0.305,1.399846	0.305,3.594388
	0.306666666666667,1.399846	0.306666666666667,3.594445
	0.308333333333333,1.399847	0.308333333333333,3.594504
	0.31,1.399848	0.31,3.594561
	0.311666666666667,1.399848	0.311666666666667,3.594622
	0.313333333333333,1.399846	0.313333333333333,3.59468
	0.315,1.399846	0.315,3.594738
	0.316666666666667,1.399847	0.316666666666667,3.594795
	0.318333333333333,1.399848	0.318333333333333,3.594851
	0.32,1.399845	0.32,3.594915
	0.321666666666667,1.399845	0.321666666666667,3.594974
	0.323333333333333,1.399846	0.323333333333333,3.595023
	0.325,1.399846	0.325,3.595082
	0.326666666666667,1.399847	0.326666666666667,3.59514
	0.328333333333333,1.399845	0.328333333333333,3.595194
	0.33,1.399843	0.33,3.595255
	0.331666666666667,1.399846	0.331666666666667,3.595309
	0.333333333333333,1.39985	0.333333333333333,3.595366
	0.335,1.399848	0.335,3.595424
	0.336666666666667,1.399846	0.336666666666667,3.595479
	0.338333333333333,1.399846	0.338333333333333,3.595531
	0.34,1.399847	0.34,3.595589
	0.341666666666667,1.399847	0.341666666666667,3.595644
	0.343333333333333,1.399846	0.343333333333333,3.595703
	0.345,1.399847	0.345,3.595756
	0.346666666666667,1.399843	0.346666666666667,3.595812
	0.348333333333333,1.399846	0.348333333333333,3.595868
	0.35,1.399845	0.35,3.595921
	0.351666666666667,1.399845	0.351666666666667,3.595977
	0.353333333333333,1.399846	0.353333333333333,3.596029
	0.355,1.399845	0.355,3.596087
	0.356666666666667,1.399848	0.356666666666667,3.596143
	0.358333333333333,1.399846	0.358333333333333,3.596192
	0.36,1.399846	0.36,3.596246
	0.361666666666667,1.399848	0.361666666666667,3.596302
	0.363333333333333,1.39985	0.363333333333333,3.596358
	0.365,1.399846	0.365,3.596409
	0.366666666666667,1.399847	0.366666666666667,3.596464
	0.368333333333333,1.399848	0.368333333333333,3.596514
	0.37,1.399847	0.37,3.59657
	0.371666666666667,1.399845	0.371666666666667,3.596623
	0.373333333333333,1.399843	0.373333333333333,3.596676
	0.375,1.399846	0.375,3.596728
	0.376666666666667,1.399846	0.376666666666667,3.596781
	0.378333333333333,1.399846	0.378333333333333,3.596834
	0.38,1.399846	0.38,3.596885
	0.381666666666667,1.399846	0.381666666666667,3.596936
	0.383333333333333,1.399845	0.383333333333333,3.59699
	0.385,1.399846	0.385,3.597037
	0.386666666666667,1.399846	0.386666666666667,3.597092
	0.388333333333333,1.399851	0.388333333333333,3.597145
	0.39,1.399848	0.39,3.597197
	0.391666666666667,1.399847	0.391666666666667,3.597247
	0.393333333333333,1.39985	0.393333333333333,3.597299
	0.395,1.399848	0.395,3.59735
	0.396666666666667,1.39985	0.396666666666667,3.597398
	0.398333333333333,1.39985	0.398333333333333,3.597448
	0.4,1.399851	0.4,3.597498
	0.401666666666667,1.399851	0.401666666666667,3.597546
	0.403333333333333,1.399848	0.403333333333333,3.597597
	0.405,1.399853	0.405,3.597653
	0.406666666666667,1.399852	0.406666666666667,3.597696
	0.408333333333333,1.39985	0.408333333333333,3.59775
	0.41,1.399851	0.41,3.5978
	0.411666666666667,1.39985	0.411666666666667,3.597848
	0.413333333333333,1.399851	0.413333333333333,3.597894
	0.415,1.399848	0.415,3.597942
	0.416666666666667,1.399851	0.416666666666667,3.597996
	0.418333333333333,1.399852	0.418333333333333,3.598044
	0.42,1.399851	0.42,3.598094
	0.421666666666667,1.399852	0.421666666666667,3.598143
	0.423333333333333,1.399848	0.423333333333333,3.598191
	0.425,1.399847	0.425,3.598234
	0.426666666666667,1.399846	0.426666666666667,3.598289
	0.428333333333333,1.399845	0.428333333333333,3.598336
	0.43,1.399848	0.43,3.598383
	0.431666666666667,1.399848	0.431666666666667,3.598433
	0.433333333333333,1.399848	0.433333333333333,3.598481
	0.435,1.399852	0.435,3.598529
	0.436666666666667,1.399851	0.436666666666667,3.598575
	0.438333333333333,1.39985	0.438333333333333,3.598619
	0.44,1.399853	0.44,3.59867
	0.441666666666667,1.39985	0.441666666666667,3.598719
	0.443333333333333,1.399853	0.443333333333333,3.598765
	0.445,1.399847	0.445,3.598809
	0.446666666666667,1.39985	0.446666666666667,3.598855
	0.448333333333333,1.399848	0.448333333333333,3.598902
	0.45,1.39985	0.45,3.598948
	0.451666666666667,1.39985	0.451666666666667,3.598993
	0.453333333333333,1.399851	0.453333333333333,3.599045
	0.455,1.399848	0.455,3.599093
	0.456666666666667,1.399851	0.456666666666667,3.599134
	0.458333333333333,1.399851	0.458333333333333,3.599179
	0.46,1.399851	0.46,3.599223
	0.461666666666667,1.399851	0.461666666666667,3.599273
	0.463333333333333,1.399852	0.463333333333333,3.599319
	0.465,1.399848	0.465,3.599362
	0.466666666666667,1.399852	0.466666666666667,3.599405
	0.468333333333333,1.399852	0.468333333333333,3.599454
	0.47,1.39985	0.47,3.599502
	0.471666666666667,1.399848	0.471666666666667,3.599546
	0.473333333333333,1.399848	0.473333333333333,3.599591
	0.475,1.39985	0.475,3.599632
	0.476666666666667,1.39985	0.476666666666667,3.599678
	0.478333333333333,1.399851	0.478333333333333,3.599722
	0.48,1.399851	0.48,3.599768
	0.481666666666667,1.399848	0.481666666666667,3.599812
	0.483333333333333,1.399848	0.483333333333333,3.599856
	0.485,1.399851	0.485,3.5999
	0.486666666666667,1.39985	0.486666666666667,3.599944
	0.488333333333333,1.39985	0.488333333333333,3.599987
	0.49,1.399852	0.49,3.600031
	0.491666666666667,1.399853	0.491666666666667,3.600069
	0.493333333333333,1.399851	0.493333333333333,3.600116
	0.495,1.399851	0.495,3.600156
	0.496666666666667,1.39985	0.496666666666667,3.6002
	0.498333333333333,1.399851	0.498333333333333,3.600243
	0.5,1.399851	0.5,3.600289
	0.501666666666667,1.399853	0.501666666666667,3.600335
	0.503333333333333,1.399853	0.503333333333333,3.600373
	0.505,1.399855	0.505,3.600416
	0.506666666666667,1.399851	0.506666666666667,3.60046
	0.508333333333333,1.39985	0.508333333333333,3.600504
	0.51,1.399851	0.51,3.600548
	0.511666666666667,1.399852	0.511666666666667,3.600592
	0.513333333333333,1.399852	0.513333333333333,3.600633
	0.515,1.399855	0.515,3.600669
	0.516666666666667,1.399855	0.516666666666667,3.600712
	0.518333333333333,1.399855	0.518333333333333,3.600755
	0.52,1.399857	0.52,3.600798
	0.521666666666667,1.399855	0.521666666666667,3.600839
	0.523333333333333,1.399853	0.523333333333333,3.600883
	0.525,1.399853	0.525,3.600922
	0.526666666666667,1.399853	0.526666666666667,3.60096
	0.528333333333333,1.399852	0.528333333333333,3.601
	0.53,1.399853	0.53,3.601038
	0.531666666666667,1.399855	0.531666666666667,3.601084
	0.533333333333333,1.399856	0.533333333333333,3.60112
	0.535,1.399853	0.535,3.601159
	0.536666666666667,1.399856	0.536666666666667,3.601205
	0.538333333333333,1.399855	0.538333333333333,3.601244
	0.54,1.399856	0.54,3.601289
	0.541666666666667,1.399856	0.541666666666667,3.601323
	0.543333333333333,1.399856	0.543333333333333,3.601368
	0.545,1.399856	0.545,3.601404
	0.546666666666667,1.399853	0.546666666666667,3.601446
	0.548333333333333,1.399859	0.548333333333333,3.601485
	0.55,1.399857	0.55,3.601527
	0.551666666666667,1.399856	0.551666666666667,3.601565
	0.553333333333333,1.399857	0.553333333333333,3.601606
	0.555,1.399856	0.555,3.601647
	0.556666666666667,1.399853	0.556666666666667,3.601685
	0.558333333333333,1.399851	0.558333333333333,3.601723
	0.56,1.399852	0.56,3.601761
	0.561666666666667,1.399855	0.561666666666667,3.601801
	0.563333333333333,1.399855	0.563333333333333,3.601839
	0.565,1.399855	0.565,3.601877
	0.566666666666667,1.399853	0.566666666666667,3.601918
	0.568333333333333,1.399853	0.568333333333333,3.601955
	0.57,1.399852	0.57,3.601992
	0.571666666666667,1.399851	0.571666666666667,3.602029
	0.573333333333333,1.399855	0.573333333333333,3.602072
	0.575,1.39985	0.575,3.602113
	0.576666666666667,1.39985	0.576666666666667,3.602146
	0.578333333333333,1.399853	0.578333333333333,3.602183
	0.58,1.399851	0.58,3.602221
	0.581666666666667,1.39985	0.581666666666667,3.602264
	0.583333333333333,1.39985	0.583333333333333,3.602299
	0.585,1.399852	0.585,3.602336
	0.586666666666667,1.399853	0.586666666666667,3.602378
	0.588333333333333,1.399852	0.588333333333333,3.602413
	0.59,1.399855	0.59,3.602448
	0.591666666666667,1.399853	0.591666666666667,3.602489
	0.593333333333333,1.399851	0.593333333333333,3.602529
	0.595,1.399852	0.595,3.602562
	0.596666666666667,1.399859	0.596666666666667,3.602592
	0.598333333333333,1.399857	0.598333333333333,3.60263
	0.6,1.399856	0.6,3.602667
	0.601666666666667,1.399856	0.601666666666667,3.602708
	0.603333333333333,1.399852	0.603333333333333,3.602743
	0.605,1.399851	0.605,3.602785
	0.606666666666667,1.39985	0.606666666666667,3.602822
	0.608333333333333,1.399852	0.608333333333333,3.602859
	0.61,1.399852	0.61,3.602896
	0.611666666666667,1.399852	0.611666666666667,3.602937
	0.613333333333333,1.399852	0.613333333333333,3.60297
	0.615,1.399852	0.615,3.603004
	0.616666666666667,1.39985	0.616666666666667,3.60304
	0.618333333333333,1.399851	0.618333333333333,3.603072
	0.62,1.399853	0.62,3.60311
	0.621666666666667,1.399855	0.621666666666667,3.603148
	0.623333333333333,1.399855	0.623333333333333,3.603182
	0.625,1.399856	0.625,3.603221
	0.626666666666667,1.399855	0.626666666666667,3.60325
	0.628333333333333,1.399855	0.628333333333333,3.603286
	0.63,1.399853	0.63,3.603325
	0.631666666666667,1.399851	0.631666666666667,3.603364
	0.633333333333333,1.399855	0.633333333333333,3.603398
	0.635,1.399851	0.635,3.603437
	0.636666666666667,1.399852	0.636666666666667,3.60347
	0.638333333333333,1.399851	0.638333333333333,3.603504
	0.64,1.399855	0.64,3.603539
	0.641666666666667,1.399857	0.641666666666667,3.60357
	0.643333333333333,1.399853	0.643333333333333,3.603602
	0.645,1.399855	0.645,3.603637
	0.646666666666667,1.399855	0.646666666666667,3.603674
	0.648333333333333,1.399853	0.648333333333333,3.603707
	0.65,1.399855	0.65,3.603743
	0.651666666666667,1.399855	0.651666666666667,3.603777
	0.653333333333333,1.399852	0.653333333333333,3.60381
	0.655,1.399855	0.655,3.603846
	0.656666666666667,1.399852	0.656666666666667,3.603879
	0.658333333333333,1.399851	0.658333333333333,3.603912
	0.66,1.399855	0.66,3.603939
	0.661666666666667,1.399855	0.661666666666667,3.603974
	0.663333333333333,1.399856	0.663333333333333,3.604006
	0.665,1.399855	0.665,3.604041
	0.666666666666667,1.399853	0.666666666666667,3.604076
	0.668333333333333,1.399852	0.668333333333333,3.604108
	0.67,1.399851	0.67,3.604143
	0.671666666666667,1.399851	0.671666666666667,3.604172
	0.673333333333333,1.399851	0.673333333333333,3.604209
	0.675,1.399852	0.675,3.604236
	0.676666666666667,1.399852	0.676666666666667,3.604272
	0.678333333333333,1.399851	0.678333333333333,3.604303
	0.68,1.39985	0.68,3.604335
	0.681666666666667,1.399851	0.681666666666667,3.604371
	0.683333333333333,1.399852	0.683333333333333,3.604401
	0.685,1.399853	0.685,3.604434
	0.686666666666667,1.399855	0.686666666666667,3.604466
	0.688333333333333,1.399856	0.688333333333333,3.604501
	0.69,1.399855	0.69,3.604536
	0.691666666666667,1.399855	0.691666666666667,3.604592
	0.693333333333333,1.399853	0.693333333333333,3.604608
	0.695,1.399852	0.695,3.60463
	0.696666666666667,1.399853	0.696666666666667,3.604689
	0.698333333333333,1.399852	0.698333333333333,3.604702
	0.7,1.399852	0.7,3.604733
	0.701666666666667,1.399856	0.701666666666667,3.604804
	0.703333333333333,1.399855	0.703333333333333,3.604843
	0.705,1.399853	0.705,3.604858
	0.706666666666667,1.399853	0.706666666666667,3.604889
	0.708333333333333,1.399852	0.708333333333333,3.604914
	0.71,1.399855	0.71,3.604946
	0.711666666666667,1.399855	0.711666666666667,3.604983
	0.713333333333333,1.399855	0.713333333333333,3.604997
	0.715,1.399851	0.715,3.605024
	0.716666666666667,1.399851	0.716666666666667,3.605065
	0.718333333333333,1.399848	0.718333333333333,3.605113
	0.72,1.399856	0.72,3.605125
	0.721666666666667,1.399855	0.721666666666667,3.605172
	0.723333333333333,1.399855	0.723333333333333,3.6052
	0.725,1.399852	0.725,3.605215
	0.726666666666667,1.399856	0.726666666666667,3.605234
	0.728333333333333,1.399852	0.728333333333333,3.605265
	0.73,1.39985	0.73,3.605298
	0.731666666666667,1.399851	0.731666666666667,3.605364
	0.733333333333333,1.399851	0.733333333333333,3.605402
	0.735,1.399855	0.735,3.605397
	0.736666666666667,1.399852	0.736666666666667,3.605442
	0.738333333333333,1.399853	0.738333333333333,3.605465
	0.74,1.399856	0.74,3.605488
	0.741666666666667,1.399855	0.741666666666667,3.605508
	0.743333333333333,1.399855	0.743333333333333,3.605542
	0.745,1.399852	0.745,3.605565
	0.746666666666667,1.399852	0.746666666666667,3.605593
	0.748333333333333,1.399852	0.748333333333333,3.60563
	0.75,1.399851	0.75,3.605658
	0.751666666666667,1.399851	0.751666666666667,3.605689
	0.753333333333333,1.39985	0.753333333333333,3.605713
	0.755,1.399852	0.755,3.605748
	0.756666666666667,1.399853	0.756666666666667,3.60578
	0.758333333333333,1.399853	0.758333333333333,3.605806
	0.76,1.399853	0.76,3.605833
	0.761666666666667,1.399852	0.761666666666667,3.605861
	0.763333333333333,1.399851	0.763333333333333,3.605882
	0.765,1.39985	0.765,3.60591
	0.766666666666667,1.399851	0.766666666666667,3.605944
	0.768333333333333,1.399851	0.768333333333333,3.605964
	0.77,1.399852	0.77,3.605997
	0.771666666666667,1.399853	0.771666666666667,3.606029
	0.773333333333333,1.399851	0.773333333333333,3.606054
	0.775,1.399851	0.775,3.606085
	0.776666666666667,1.39985	0.776666666666667,3.606114
	0.778333333333333,1.39985	0.778333333333333,3.606142
	0.78,1.399851	0.78,3.606169
	0.781666666666667,1.399848	0.781666666666667,3.606203
	0.783333333333333,1.399852	0.783333333333333,3.606241
	0.785,1.399852	0.785,3.606258
	0.786666666666667,1.399851	0.786666666666667,3.606285
	0.788333333333333,1.399852	0.788333333333333,3.606313
	0.79,1.399851	0.79,3.60634
	0.791666666666667,1.39985	0.791666666666667,3.606368
	0.793333333333333,1.399853	0.793333333333333,3.6064
	0.795,1.399848	0.795,3.606426
	0.796666666666667,1.39985	0.796666666666667,3.606453
	0.798333333333333,1.399851	0.798333333333333,3.60648
	0.8,1.399851	0.8,3.606517
	0.801666666666667,1.39985	0.801666666666667,3.606533
	0.803333333333333,1.39985	0.803333333333333,3.606565
	0.805,1.399848	0.805,3.606594
	0.806666666666667,1.399852	0.806666666666667,3.606622
	0.808333333333333,1.399852	0.808333333333333,3.606645
	0.81,1.399853	0.81,3.606677
	0.811666666666667,1.399853	0.811666666666667,3.606712
	0.813333333333333,1.399855	0.813333333333333,3.606742
	0.815,1.399851	0.815,3.606765
	0.816666666666667,1.399851	0.816666666666667,3.606802
	0.818333333333333,1.399855	0.818333333333333,3.606817
	0.82,1.399853	0.82,3.606863
	0.821666666666667,1.399853	0.821666666666667,3.606881
	0.823333333333333,1.399851	0.823333333333333,3.606912
	0.825,1.39985	0.825,3.606929
	0.826666666666667,1.39985	0.826666666666667,3.606964
	0.828333333333333,1.39985	0.828333333333333,3.60699
	0.83,1.399848	0.83,3.607016
	0.831666666666667,1.399848	0.831666666666667,3.607035
	0.833333333333333,1.399851	0.833333333333333,3.60706
	0.835,1.399852	0.835,3.607088
	0.836666666666667,1.399852	0.836666666666667,3.607119
	0.838333333333333,1.399856	0.838333333333333,3.607144
	0.84,1.399853	0.84,3.607171
	0.841666666666667,1.399852	0.841666666666667,3.607202
	0.843333333333333,1.399855	0.843333333333333,3.607227
	0.845,1.399853	0.845,3.607258
	0.846666666666667,1.399855	0.846666666666667,3.60728
	0.848333333333333,1.399853	0.848333333333333,3.607304
	0.85,1.399857	0.85,3.607336
	0.851666666666667,1.399856	0.851666666666667,3.607361
	0.853333333333333,1.399855	0.853333333333333,3.607388
	0.855,1.399853	0.855,3.607418
	0.856666666666667,1.399853	0.856666666666667,3.60745
	0.858333333333333,1.399852	0.858333333333333,3.607476
	0.86,1.399855	0.86,3.60749
	0.861666666666667,1.399856	0.861666666666667,3.607517
	0.863333333333333,1.399853	0.863333333333333,3.607542
	0.865,1.399853	0.865,3.607566
	0.866666666666667,1.399855	0.866666666666667,3.607592
	0.868333333333333,1.399855	0.868333333333333,3.607618
	0.87,1.399853	0.87,3.60765
	0.871666666666667,1.399853	0.871666666666667,3.60767
	0.873333333333333,1.399857	0.873333333333333,3.607696
	0.875,1.399856	0.875,3.60772
	0.876666666666667,1.399852	0.876666666666667,3.607749
	0.878333333333333,1.399852	0.878333333333333,3.607777
	0.88,1.399853	0.88,3.607795
	0.881666666666667,1.399853	0.881666666666667,3.607832
	0.883333333333333,1.399853	0.883333333333333,3.607863
	0.885,1.399853	0.885,3.607873
	0.886666666666667,1.399853	0.886666666666667,3.607898
	0.888333333333333,1.39985	0.888333333333333,3.607928
	0.89,1.399856	0.89,3.607952
	0.891666666666667,1.399855	0.891666666666667,3.607978
	0.893333333333333,1.399855	0.893333333333333,3.608007
	0.895,1.399853	0.895,3.608027
	0.896666666666667,1.399852	0.896666666666667,3.608054
	0.898333333333333,1.399853	0.898333333333333,3.608079
	0.9,1.399852	0.9,3.608115
	0.901666666666667,1.399851	0.901666666666667,3.608132
	0.903333333333333,1.399855	0.903333333333333,3.608155
	0.905,1.399851	0.905,3.608182
	0.906666666666667,1.399851	0.906666666666667,3.608202
	0.908333333333333,1.39985	0.908333333333333,3.608226
	0.91,1.39985	0.91,3.608247
	0.911666666666667,1.399851	0.911666666666667,3.608274
	0.913333333333333,1.399851	0.913333333333333,3.608298
	0.915,1.399853	0.915,3.608325
	0.916666666666667,1.399853	0.916666666666667,3.608347
	0.918333333333333,1.399851	0.918333333333333,3.608368
	0.92,1.399853	0.92,3.608394
	0.921666666666667,1.399851	0.921666666666667,3.608423
	0.923333333333333,1.399852	0.923333333333333,3.608442
	0.925,1.399855	0.925,3.608464
	0.926666666666667,1.399853	0.926666666666667,3.608489
	0.928333333333333,1.399852	0.928333333333333,3.608514
	0.93,1.399855	0.93,3.608536
	0.931666666666667,1.399851	0.931666666666667,3.608563
	0.933333333333333,1.39985	0.933333333333333,3.608586
	0.935,1.399853	0.935,3.60861
	0.936666666666667,1.399855	0.936666666666667,3.608633
	0.938333333333333,1.399853	0.938333333333333,3.60866
	0.94,1.399853	0.94,3.608684
	0.941666666666667,1.399855	0.941666666666667,3.608707
	0.943333333333333,1.399853	0.943333333333333,3.608735
	0.945,1.399855	0.945,3.608758
	0.946666666666667,1.399855	0.946666666666667,3.608783
	0.948333333333333,1.399852	0.948333333333333,3.608805
	0.95,1.399855	0.95,3.608837
	0.951666666666667,1.399852	0.951666666666667,3.608852
	0.953333333333333,1.39985	0.953333333333333,3.608879
	0.955,1.399851	0.955,3.608904
	0.956666666666667,1.39985	0.956666666666667,3.608927
	0.958333333333333,1.399852	0.958333333333333,3.608953
	0.96,1.399857	0.96,3.608973
	0.961666666666667,1.399853	0.961666666666667,3.608996
	0.963333333333333,1.399853	0.963333333333333,3.609019
	0.965,1.399851	0.965,3.60904
	0.966666666666667,1.399848	0.966666666666667,3.60907
	0.968333333333333,1.399852	0.968333333333333,3.609088
	0.97,1.399851	0.97,3.609114
	0.971666666666667,1.399851	0.971666666666667,3.609132
	0.973333333333333,1.399853	0.973333333333333,3.609159
	0.975,1.399856	0.975,3.609185
	0.976666666666667,1.399855	0.976666666666667,3.609202
	0.978333333333333,1.399853	0.978333333333333,3.609228
	0.98,1.399853	0.98,3.609252
	0.981666666666667,1.399856	0.981666666666667,3.609276
	0.983333333333333,1.399857	0.983333333333333,3.609302
	0.985,1.399856	0.985,3.609321
	0.986666666666667,1.399853	0.986666666666667,3.609346
	0.988333333333333,1.399856	0.988333333333333,3.609368
	0.99,1.399853	0.99,3.609392
	0.991666666666667,1.399855	0.991666666666667,3.609414
	0.993333333333333,1.399856	0.993333333333333,3.609438
	0.995,1.399855	0.995,3.609461
	0.996666666666667,1.399857	0.996666666666667,3.609478
	0.998333333333333,1.399856	0.998333333333333,3.609512
	1,1.399856	1,3.609528
	1.00166666666667,1.399853	1.00166666666667,3.60955
	1.00333333333333,1.399853	1.00333333333333,3.609567
	1.005,1.399852	1.005,3.609595
	1.00666666666667,1.399853	1.00666666666667,3.609615
	1.00833333333333,1.399853	1.00833333333333,3.609638
	1.01,1.399855	1.01,3.609663
	1.01166666666667,1.399852	1.01166666666667,3.609681
	1.01333333333333,1.399852	1.01333333333333,3.609704
	1.015,1.399856	1.015,3.609727
	1.01666666666667,1.399855	1.01666666666667,3.609752
	1.01833333333333,1.399856	1.01833333333333,3.60977
	1.02,1.399855	1.02,3.609796
	1.02166666666667,1.399852	1.02166666666667,3.609815
	1.02333333333333,1.399853	1.02333333333333,3.609837
	1.025,1.399853	1.025,3.609861
	1.02666666666667,1.399856	1.02666666666667,3.609882
	1.02833333333333,1.399856	1.02833333333333,3.609905
	1.03,1.399856	1.03,3.609922
	1.03166666666667,1.399857	1.03166666666667,3.609944
	1.03333333333333,1.399853	1.03333333333333,3.609969
	1.035,1.399856	1.035,3.609988
	1.03666666666667,1.399856	1.03666666666667,3.610011
	1.03833333333333,1.399855	1.03833333333333,3.610034
	1.04,1.399855	1.04,3.610056
	1.04166666666667,1.399855	1.04166666666667,3.610075
	1.04333333333333,1.399855	1.04333333333333,3.610101
	1.045,1.399855	1.045,3.610126
	1.04666666666667,1.399853	1.04666666666667,3.610146
	1.04833333333333,1.399855	1.04833333333333,3.610172
	1.05,1.399855	1.05,3.610192
	1.05166666666667,1.399855	1.05166666666667,3.610218
	1.05333333333333,1.399855	1.05333333333333,3.610234
	1.055,1.399855	1.055,3.610258
	1.05666666666667,1.399856	1.05666666666667,3.610281
	1.05833333333333,1.399859	1.05833333333333,3.610298
	1.06,1.399853	1.06,3.610322
	1.06166666666667,1.399853	1.06166666666667,3.61034
	1.06333333333333,1.399852	1.06333333333333,3.610361
	1.065,1.399855	1.065,3.610384
	1.06666666666667,1.399851	1.06666666666667,3.610407
	1.06833333333333,1.39985	1.06833333333333,3.610428
	1.07,1.399852	1.07,3.610449
	1.07166666666667,1.399855	1.07166666666667,3.610472
	1.07333333333333,1.399853	1.07333333333333,3.610495
	1.075,1.399853	1.075,3.61052
	1.07666666666667,1.39985	1.07666666666667,3.61054
	1.07833333333333,1.399852	1.07833333333333,3.61056
	1.08,1.399855	1.08,3.610578
	1.08166666666667,1.399853	1.08166666666667,3.610601
	1.08333333333333,1.399856	1.08333333333333,3.610621
	1.085,1.399855	1.085,3.610645
	1.08666666666667,1.399855	1.08666666666667,3.610666
	1.08833333333333,1.399852	1.08833333333333,3.610684
	1.09,1.399853	1.09,3.610709
	1.09166666666667,1.399852	1.09166666666667,3.610732
	1.09333333333333,1.399853	1.09333333333333,3.610751
	1.095,1.399856	1.095,3.610775
	1.09666666666667,1.399855	1.09666666666667,3.610793
	1.09833333333333,1.399853	1.09833333333333,3.610815
	1.1,1.39985	1.1,3.610838
	1.10166666666667,1.399855	1.10166666666667,3.610858
	1.10333333333333,1.399856	1.10333333333333,3.610877
	1.105,1.399856	1.105,3.610899
	1.10666666666667,1.399852	1.10666666666667,3.61092
	1.10833333333333,1.399852	1.10833333333333,3.610942
	1.11,1.399855	1.11,3.610964
	1.11166666666667,1.399855	1.11166666666667,3.61099
	1.11333333333333,1.399853	1.11333333333333,3.611002
	1.115,1.399855	1.115,3.611015
	1.11666666666667,1.399855	1.11666666666667,3.611044
	1.11833333333333,1.399852	1.11833333333333,3.611062
	1.12,1.399851	1.12,3.61108
	1.12166666666667,1.399851	1.12166666666667,3.611104
	1.12333333333333,1.399851	1.12333333333333,3.611124
	1.125,1.39985	1.125,3.611146
	1.12666666666667,1.399851	1.12666666666667,3.611166
	1.12833333333333,1.399847	1.12833333333333,3.611188
	1.13,1.39985	1.13,3.611206
	1.13166666666667,1.399852	1.13166666666667,3.611227
	1.13333333333333,1.399853	1.13333333333333,3.611258
	1.135,1.399848	1.135,3.611271
	1.13666666666667,1.399853	1.13666666666667,3.611287
	1.13833333333333,1.399852	1.13833333333333,3.611309
	1.14,1.399853	1.14,3.611325
	1.14166666666667,1.399851	1.14166666666667,3.611343
	1.14333333333333,1.399851	1.14333333333333,3.611367
	1.145,1.399852	1.145,3.611387
	1.14666666666667,1.399853	1.14666666666667,3.611407
	1.14833333333333,1.399851	1.14833333333333,3.611428
	1.15,1.399853	1.15,3.611449
	1.15166666666667,1.399853	1.15166666666667,3.611473
	1.15333333333333,1.399856	1.15333333333333,3.611491
	1.155,1.39985	1.155,3.611511
	1.15666666666667,1.399853	1.15666666666667,3.611529
	1.15833333333333,1.399852	1.15833333333333,3.611551
	1.16,1.399855	1.16,3.611571
	1.16166666666667,1.399852	1.16166666666667,3.611595
	1.16333333333333,1.399855	1.16333333333333,3.611612
	1.165,1.399853	1.165,3.611634
	1.16666666666667,1.399852	1.16666666666667,3.611653
	1.16833333333333,1.39985	1.16833333333333,3.611677
	1.17,1.399851	1.17,3.611697
	1.17166666666667,1.39985	1.17166666666667,3.611712
	1.17333333333333,1.399851	1.17333333333333,3.611729
	1.175,1.399851	1.175,3.611754
	1.17666666666667,1.399851	1.17666666666667,3.611767
	1.17833333333333,1.399851	1.17833333333333,3.611793
	1.18,1.39985	1.18,3.611813
	1.18166666666667,1.399852	1.18166666666667,3.611832
	1.18333333333333,1.399852	1.18333333333333,3.611852
	1.185,1.399853	1.185,3.611865
	1.18666666666667,1.399851	1.18666666666667,3.611888
	1.18833333333333,1.399852	1.18833333333333,3.611909
	1.19,1.399852	1.19,3.61193
	1.19166666666667,1.399853	1.19166666666667,3.611952
	1.19333333333333,1.399851	1.19333333333333,3.611974
	1.195,1.399853	1.195,3.611989
	1.19666666666667,1.399853	1.19666666666667,3.612012
	1.19833333333333,1.399853	1.19833333333333,3.612032
	1.2,1.399852	1.2,3.612056
	1.20166666666667,1.399851	1.20166666666667,3.612076
	1.20333333333333,1.399852	1.20333333333333,3.612088
	1.205,1.399852	1.205,3.612115
	1.20666666666667,1.399855	1.20666666666667,3.612132
	1.20833333333333,1.399851	1.20833333333333,3.612149
	1.21,1.39985	1.21,3.61217
	1.21166666666667,1.39985	1.21166666666667,3.612189
	1.21333333333333,1.399848	1.21333333333333,3.612207
	1.215,1.399848	1.215,3.61223
	1.21666666666667,1.399848	1.21666666666667,3.612247
	1.21833333333333,1.399851	1.21833333333333,3.612264
	1.22,1.39985	1.22,3.612284
	1.22166666666667,1.399851	1.22166666666667,3.612301
	1.22333333333333,1.399851	1.22333333333333,3.612325
	1.225,1.399852	1.225,3.612339
	1.22666666666667,1.399852	1.22666666666667,3.612356
	1.22833333333333,1.399848	1.22833333333333,3.61238
	1.23,1.399852	1.23,3.612399
	1.23166666666667,1.399852	1.23166666666667,3.612414
	1.23333333333333,1.399851	1.23333333333333,3.612437
	1.235,1.399855	1.235,3.612454
	1.23666666666667,1.399852	1.23666666666667,3.612478
	1.23833333333333,1.399851	1.23833333333333,3.612494
	1.24,1.399852	1.24,3.612514
	1.24166666666667,1.39985	1.24166666666667,3.612533
	1.24333333333333,1.399852	1.24333333333333,3.612558
	1.245,1.399852	1.245,3.612575
	1.24666666666667,1.399855	1.24666666666667,3.61259
	1.24833333333333,1.399853	1.24833333333333,3.612614
	1.25,1.399857	1.25,3.612631
	1.25166666666667,1.399848	1.25166666666667,3.61265
	1.25333333333333,1.399851	1.25333333333333,3.61267
	1.255,1.399851	1.255,3.612692
	1.25666666666667,1.399852	1.25666666666667,3.612712
	1.25833333333333,1.39985	1.25833333333333,3.612722
	1.26,1.399851	1.26,3.612745
	1.26166666666667,1.399851	1.26166666666667,3.612763
	1.26333333333333,1.399852	1.26333333333333,3.612785
	1.265,1.399853	1.265,3.612803
	1.26666666666667,1.399852	1.26666666666667,3.612822
	1.26833333333333,1.399855	1.26833333333333,3.612842
	1.27,1.399853	1.27,3.612861
	1.27166666666667,1.399853	1.27166666666667,3.61288
	1.27333333333333,1.399857	1.27333333333333,3.612898
	1.275,1.399856	1.275,3.61292
	1.27666666666667,1.399856	1.27666666666667,3.612934
	1.27833333333333,1.399855	1.27833333333333,3.612956
	1.28,1.399856	1.28,3.612973
	1.28166666666667,1.399853	1.28166666666667,3.612986
	1.28333333333333,1.399853	1.28333333333333,3.613008
	1.285,1.399856	1.285,3.613028
	1.28666666666667,1.399853	1.28666666666667,3.613048
	1.28833333333333,1.399855	1.28833333333333,3.613064
	1.29,1.399852	1.29,3.613085
	1.29166666666667,1.399853	1.29166666666667,3.613106
	1.29333333333333,1.399853	1.29333333333333,3.61312
	1.295,1.399853	1.295,3.613141
	1.29666666666667,1.399853	1.29666666666667,3.613158
	1.29833333333333,1.399851	1.29833333333333,3.613178
	1.3,1.399852	1.3,3.613194
	1.30166666666667,1.399853	1.30166666666667,3.613216
	1.30333333333333,1.399853	1.30333333333333,3.613233
	1.305,1.399851	1.305,3.613252
	1.30666666666667,1.399851	1.30666666666667,3.613269
	1.30833333333333,1.399853	1.30833333333333,3.613288
	1.31,1.399851	1.31,3.613307
	1.31166666666667,1.399852	1.31166666666667,3.613322
	1.31333333333333,1.399851	1.31333333333333,3.613345
	1.315,1.399852	1.315,3.61336
	1.31666666666667,1.399856	1.31666666666667,3.613377
	1.31833333333333,1.399852	1.31833333333333,3.613396
	1.32,1.399852	1.32,3.613411
	1.32166666666667,1.399851	1.32166666666667,3.613432
	1.32333333333333,1.399852	1.32333333333333,3.613451
	1.325,1.399851	1.325,3.613469
	1.32666666666667,1.399855	1.32666666666667,3.613482
	1.32833333333333,1.399855	1.32833333333333,3.613503
	1.33,1.399856	1.33,3.613528
	1.33166666666667,1.399855	1.33166666666667,3.613544
	1.33333333333333,1.399851	1.33333333333333,3.613562
	1.335,1.399852	1.335,3.613578
	1.33666666666667,1.399852	1.33666666666667,3.6136
	1.33833333333333,1.399855	1.33833333333333,3.613616
	1.34,1.399852	1.34,3.613637
	1.34166666666667,1.399852	1.34166666666667,3.61365
	1.34333333333333,1.399853	1.34333333333333,3.613675
	1.345,1.399853	1.345,3.613694
	1.34666666666667,1.399852	1.34666666666667,3.613712
	1.34833333333333,1.399852	1.34833333333333,3.613728
	1.35,1.39985	1.35,3.613745
	1.35166666666667,1.399851	1.35166666666667,3.613762
	1.35333333333333,1.399853	1.35333333333333,3.613777
	1.355,1.399852	1.355,3.613794
	1.35666666666667,1.399853	1.35666666666667,3.613816
	1.35833333333333,1.399853	1.35833333333333,3.613833
	1.36,1.39985	1.36,3.613853
	1.36166666666667,1.399848	1.36166666666667,3.613879
	1.36333333333333,1.399853	1.36333333333333,3.613894
	1.365,1.399852	1.365,3.61391
	1.36666666666667,1.399852	1.36666666666667,3.613926
	1.36833333333333,1.399855	1.36833333333333,3.613944
	1.37,1.399852	1.37,3.613963
	1.37166666666667,1.39985	1.37166666666667,3.613986
	1.37333333333333,1.39985	1.37333333333333,3.614
	1.375,1.399852	1.375,3.614015
	1.37666666666667,1.399853	1.37666666666667,3.614034
	1.37833333333333,1.399857	1.37833333333333,3.614056
	1.38,1.399855	1.38,3.614069
	1.38166666666667,1.399853	1.38166666666667,3.614089
	1.38333333333333,1.399855	1.38333333333333,3.614103
	1.385,1.399853	1.385,3.614124
	1.38666666666667,1.399852	1.38666666666667,3.614148
	1.38833333333333,1.399852	1.38833333333333,3.61416
	1.39,1.399852	1.39,3.614186
	1.39166666666667,1.399851	1.39166666666667,3.614197
	1.39333333333333,1.399852	1.39333333333333,3.614215
	1.395,1.399853	1.395,3.614232
	1.39666666666667,1.399855	1.39666666666667,3.614252
	1.39833333333333,1.399852	1.39833333333333,3.614265
	1.4,1.399855	1.4,3.614284
	1.40166666666667,1.399855	1.40166666666667,3.614302
	1.40333333333333,1.399856	1.40333333333333,3.614318
	1.405,1.399855	1.405,3.614338
	1.40666666666667,1.399852	1.40666666666667,3.61436
	1.40833333333333,1.399851	1.40833333333333,3.614379
	1.41,1.399852	1.41,3.614398
	1.41166666666667,1.399853	1.41166666666667,3.614412
	1.41333333333333,1.399855	1.41333333333333,3.614433
	1.415,1.399856	1.415,3.614452
	1.41666666666667,1.399853	1.41666666666667,3.614468
	1.41833333333333,1.399852	1.41833333333333,3.614486
	1.42,1.399853	1.42,3.6145
	1.42166666666667,1.399853	1.42166666666667,3.614518
	1.42333333333333,1.399856	1.42333333333333,3.614537
	1.425,1.399853	1.425,3.614564
	1.42666666666667,1.399856	1.42666666666667,3.614583
	1.42833333333333,1.399857	1.42833333333333,3.614597
	1.43,1.399855	1.43,3.61461
	1.43166666666667,1.399853	1.43166666666667,3.614626
	1.43333333333333,1.399856	1.43333333333333,3.614645
	1.435,1.399855	1.435,3.614662
	1.43666666666667,1.39986	1.43666666666667,3.614686
	1.43833333333333,1.399856	1.43833333333333,3.614697
	1.44,1.399853	1.44,3.614713
	1.44166666666667,1.399855	1.44166666666667,3.614734
	1.44333333333333,1.399852	1.44333333333333,3.614756
	1.445,1.399853	1.445,3.614766
	1.44666666666667,1.399852	1.44666666666667,3.614782
	1.44833333333333,1.399852	1.44833333333333,3.614796
	1.45,1.399852	1.45,3.614814
	1.45166666666667,1.399851	1.45166666666667,3.614836
	1.45333333333333,1.399852	1.45333333333333,3.614857
	1.455,1.399852	1.455,3.614868
	1.45666666666667,1.399852	1.45666666666667,3.61489
	1.45833333333333,1.399855	1.45833333333333,3.61491
	1.46,1.399853	1.46,3.614932
	1.46166666666667,1.399853	1.46166666666667,3.614946
	1.46333333333333,1.399855	1.46333333333333,3.614961
	1.465,1.399853	1.465,3.614982
	1.46666666666667,1.399853	1.46666666666667,3.615001
	1.46833333333333,1.399852	1.46833333333333,3.615016
	1.47,1.399848	1.47,3.615031
	1.47166666666667,1.399851	1.47166666666667,3.61505
	1.47333333333333,1.399851	1.47333333333333,3.615067
	1.475,1.399853	1.475,3.615087
	1.47666666666667,1.399852	1.47666666666667,3.615104
	1.47833333333333,1.399852	1.47833333333333,3.615123
	1.48,1.399853	1.48,3.615141
	1.48166666666667,1.399853	1.48166666666667,3.615155
	1.48333333333333,1.39985	1.48333333333333,3.615174
	1.485,1.399852	1.485,3.615191
	1.48666666666667,1.399853	1.48666666666667,3.615208
	1.48833333333333,1.399852	1.48833333333333,3.615229
	1.49,1.399853	1.49,3.615243
	1.49166666666667,1.399853	1.49166666666667,3.615263
	1.49333333333333,1.399853	1.49333333333333,3.615282
	1.495,1.399855	1.495,3.615301
	1.49666666666667,1.399853	1.49666666666667,3.615315
	1.49833333333333,1.399856	1.49833333333333,3.615336
	1.5,1.399853	1.5,3.615352
	1.50166666666667,1.39985	1.50166666666667,3.615372
	1.50333333333333,1.399853	1.50333333333333,3.61539
	1.505,1.399853	1.505,3.615404
	1.50666666666667,1.399853	1.50666666666667,3.615421
	1.50833333333333,1.399853	1.50833333333333,3.615436
	1.51,1.399851	1.51,3.615454
	1.51166666666667,1.399853	1.51166666666667,3.615464
	1.51333333333333,1.399852	1.51333333333333,3.615491
	1.515,1.399855	1.515,3.615506
	1.51666666666667,1.399855	1.51666666666667,3.615519
	1.51833333333333,1.399859	1.51833333333333,3.615535
	1.52,1.399855	1.52,3.615555
	1.52166666666667,1.399853	1.52166666666667,3.615572
	1.52333333333333,1.399853	1.52333333333333,3.615593
	1.525,1.399855	1.525,3.615608
	1.52666666666667,1.399855	1.52666666666667,3.615626
	1.52833333333333,1.399852	1.52833333333333,3.615644
	1.53,1.399853	1.53,3.615662
	1.53166666666667,1.399856	1.53166666666667,3.615683
	1.53333333333333,1.399855	1.53333333333333,3.615698
	1.535,1.399856	1.535,3.615712
	1.53666666666667,1.399859	1.53666666666667,3.615728
	1.53833333333333,1.399859	1.53833333333333,3.615748
	1.54,1.399853	1.54,3.615767
	1.54166666666667,1.399855	1.54166666666667,3.615784
	1.54333333333333,1.399852	1.54333333333333,3.615795
	1.545,1.399853	1.545,3.615826
	1.54666666666667,1.399853	1.54666666666667,3.615837
	1.54833333333333,1.399855	1.54833333333333,3.61585
	1.55,1.399855	1.55,3.615867
	1.55166666666667,1.399856	1.55166666666667,3.615887
	1.55333333333333,1.399856	1.55333333333333,3.615901
	1.555,1.399856	1.555,3.615923
	1.55666666666667,1.399856	1.55666666666667,3.615938
	1.55833333333333,1.399856	1.55833333333333,3.615957
	1.56,1.399856	1.56,3.615971
	1.56166666666667,1.399856	1.56166666666667,3.615992
	1.56333333333333,1.399857	1.56333333333333,3.61601
	1.565,1.399852	1.565,3.616024
	1.56666666666667,1.399852	1.56666666666667,3.616049
	1.56833333333333,1.399851	1.56833333333333,3.616064
	1.57,1.399852	1.57,3.616079
	1.57166666666667,1.399853	1.57166666666667,3.616095
	1.57333333333333,1.39985	1.57333333333333,3.616115
	1.575,1.399851	1.575,3.616129
	1.57666666666667,1.399852	1.57666666666667,3.616148
	1.57833333333333,1.399852	1.57833333333333,3.616168
	1.58,1.399857	1.58,3.616181
	1.58166666666667,1.399856	1.58166666666667,3.6162
	1.58333333333333,1.399855	1.58333333333333,3.616216
	1.585,1.399852	1.585,3.616235
	1.58666666666667,1.399851	1.58666666666667,3.616251
	1.58833333333333,1.399853	1.58833333333333,3.616266
	1.59,1.399855	1.59,3.616287
	1.59166666666667,1.399855	1.59166666666667,3.61631
	1.59333333333333,1.399856	1.59333333333333,3.616321
	1.595,1.399855	1.595,3.616342
	1.59666666666667,1.399855	1.59666666666667,3.616354
	1.59833333333333,1.399856	1.59833333333333,3.616371
	1.6,1.399857	1.6,3.61639
	1.60166666666667,1.399855	1.60166666666667,3.616404
	1.60333333333333,1.399852	1.60333333333333,3.616422
	1.605,1.399852	1.605,3.616438
	1.60666666666667,1.399852	1.60666666666667,3.616458
	1.60833333333333,1.399855	1.60833333333333,3.616473
	1.61,1.399851	1.61,3.61649
	1.61166666666667,1.399852	1.61166666666667,3.616511
	1.61333333333333,1.399855	1.61333333333333,3.616525
	1.615,1.399855	1.615,3.616539
	1.61666666666667,1.399855	1.61666666666667,3.616561
	1.61833333333333,1.399852	1.61833333333333,3.616577
	1.62,1.399853	1.62,3.616592
	1.62166666666667,1.399853	1.62166666666667,3.61661
	1.62333333333333,1.399855	1.62333333333333,3.616627
	1.625,1.399851	1.625,3.616649
	1.62666666666667,1.399855	1.62666666666667,3.616665
	1.62833333333333,1.399853	1.62833333333333,3.616684
	1.63,1.399852	1.63,3.616696
	1.63166666666667,1.399855	1.63166666666667,3.616714
	1.63333333333333,1.399855	1.63333333333333,3.616733
	1.635,1.399855	1.635,3.616748
	1.63666666666667,1.399853	1.63666666666667,3.616774
	1.63833333333333,1.399852	1.63833333333333,3.616788
	1.64,1.399853	1.64,3.616802
	1.64166666666667,1.399853	1.64166666666667,3.616823
	1.64333333333333,1.399853	1.64333333333333,3.616836
	1.645,1.399856	1.645,3.616854
	1.64666666666667,1.399856	1.64666666666667,3.616872
	1.64833333333333,1.399853	1.64833333333333,3.61689
	1.65,1.399857	1.65,3.616904
	1.65166666666667,1.399853	1.65166666666667,3.61692
	1.65333333333333,1.399853	1.65333333333333,3.616939
	1.655,1.399856	1.655,3.616954
	1.65666666666667,1.399856	1.65666666666667,3.616968
	1.65833333333333,1.399857	1.65833333333333,3.616985
	1.66,1.399856	1.66,3.617004
	1.66166666666667,1.399855	1.66166666666667,3.617019
	1.66333333333333,1.399856	1.66333333333333,3.61704
	1.665,1.399852	1.665,3.617056
	1.66666666666667,1.399857	1.66666666666667,3.617074
	1.66833333333333,1.399857	1.66833333333333,3.617095
	1.67,1.399856	1.67,3.61711
	1.67166666666667,1.399855	1.67166666666667,3.617125
	1.67333333333333,1.399853	1.67333333333333,3.617138
	1.675,1.399853	1.675,3.617157
	1.67666666666667,1.399853	1.67666666666667,3.617171
	1.67833333333333,1.399852	1.67833333333333,3.61719
	1.68,1.399853	1.68,3.617206
	1.68166666666667,1.399852	1.68166666666667,3.617226
	1.68333333333333,1.399853	1.68333333333333,3.617246
	1.685,1.399851	1.685,3.617259
	1.68666666666667,1.399851	1.68666666666667,3.617285
	1.68833333333333,1.399853	1.68833333333333,3.617296
	1.69,1.399855	1.69,3.617315
	1.69166666666667,1.399855	1.69166666666667,3.617329
	1.69333333333333,1.399856	1.69333333333333,3.617346
	1.695,1.399856	1.695,3.617362
	1.69666666666667,1.399853	1.69666666666667,3.617381
	1.69833333333333,1.399856	1.69833333333333,3.617396
	1.7,1.399853	1.7,3.61741
	1.70166666666667,1.399856	1.70166666666667,3.617429
	1.70333333333333,1.399857	1.70333333333333,3.617446
	1.705,1.39986	1.705,3.617469
	1.70666666666667,1.399856	1.70666666666667,3.617483
	1.70833333333333,1.399853	1.70833333333333,3.617503
	1.71,1.399855	1.71,3.617521
	1.71166666666667,1.399856	1.71166666666667,3.617536
	1.71333333333333,1.399855	1.71333333333333,3.617558
	1.715,1.399855	1.715,3.617571
	1.71666666666667,1.399857	1.71666666666667,3.617582
	1.71833333333333,1.399856	1.71833333333333,3.617604
	1.72,1.399855	1.72,3.617624
	1.72166666666667,1.399856	1.72166666666667,3.617637
	1.72333333333333,1.399855	1.72333333333333,3.617657
	1.725,1.399853	1.725,3.617671
	1.72666666666667,1.399856	1.72666666666667,3.617693
	1.72833333333333,1.399855	1.72833333333333,3.617708
	1.73,1.399855	1.73,3.617726
	1.73166666666667,1.399855	1.73166666666667,3.617741
	1.73333333333333,1.399855	1.73333333333333,3.61776
	1.735,1.399852	1.735,3.617776
	1.73666666666667,1.399851	1.73666666666667,3.617792
	1.73833333333333,1.399853	1.73833333333333,3.617809
	1.74,1.399855	1.74,3.617825
	1.74166666666667,1.399853	1.74166666666667,3.617843
	1.74333333333333,1.399851	1.74333333333333,3.617862
	1.745,1.399856	1.745,3.617879
	1.74666666666667,1.399853	1.74666666666667,3.617895
	1.74833333333333,1.39985	1.74833333333333,3.617912
	1.75,1.399851	1.75,3.617927
	1.75166666666667,1.399852	1.75166666666667,3.617945
	1.75333333333333,1.399855	1.75333333333333,3.617962
	1.755,1.399856	1.755,3.617974
	1.75666666666667,1.399855	1.75666666666667,3.617996
	1.75833333333333,1.399857	1.75833333333333,3.618011
	1.76,1.39985	1.76,3.618036
	1.76166666666667,1.399852	1.76166666666667,3.618051
	1.76333333333333,1.399852	1.76333333333333,3.618062
	1.765,1.39985	1.765,3.618086
	1.76666666666667,1.399851	1.76666666666667,3.618103
	1.76833333333333,1.399853	1.76833333333333,3.618123
	1.77,1.399857	1.77,3.618139
	1.77166666666667,1.399853	1.77166666666667,3.618153
	1.77333333333333,1.399855	1.77333333333333,3.618173
	1.775,1.399855	1.775,3.618191
	1.77666666666667,1.399855	1.77666666666667,3.618202
	1.77833333333333,1.399857	1.77833333333333,3.618224
	1.78,1.399852	1.78,3.618242
	1.78166666666667,1.399855	1.78166666666667,3.618258
	1.78333333333333,1.399855	1.78333333333333,3.618272
	1.785,1.399859	1.785,3.61829
	1.78666666666667,1.399857	1.78666666666667,3.618306
	1.78833333333333,1.399857	1.78833333333333,3.618323
	1.79,1.399859	1.79,3.61834
	1.79166666666667,1.399859	1.79166666666667,3.618362
	1.79333333333333,1.399857	1.79333333333333,3.61838
	1.795,1.399856	1.795,3.618397
	1.79666666666667,1.399855	1.79666666666667,3.618412
	1.79833333333333,1.399859	1.79833333333333,3.618429
	1.8,1.399855	1.8,3.618444
	1.80166666666667,1.399853	1.80166666666667,3.618463
	1.80333333333333,1.399853	1.80333333333333,3.618479
	1.805,1.399853	1.805,3.618495
	1.80666666666667,1.399852	1.80666666666667,3.618518
	1.80833333333333,1.399852	1.80833333333333,3.618535
	1.81,1.399852	1.81,3.61855
	1.81166666666667,1.39985	1.81166666666667,3.618568
	1.81333333333333,1.399848	1.81333333333333,3.618586
	1.815,1.399852	1.815,3.618597
	1.81666666666667,1.399853	1.81666666666667,3.618616
	1.81833333333333,1.39985	1.81833333333333,3.618636
	1.82,1.399852	1.82,3.618654
	1.82166666666667,1.399847	1.82166666666667,3.618672
	1.82333333333333,1.399851	1.82333333333333,3.618685
	1.825,1.39985	1.825,3.618704
	1.82666666666667,1.399851	1.82666666666667,3.618723
	1.82833333333333,1.399847	1.82833333333333,3.618742
	1.83,1.399851	1.83,3.618763
	1.83166666666667,1.399853	1.83166666666667,3.618775
	1.83333333333333,1.39985	1.83333333333333,3.618788
	1.835,1.399852	1.835,3.618807
	1.83666666666667,1.399852	1.83666666666667,3.618822
	1.83833333333333,1.399851	1.83833333333333,3.618844
	1.84,1.399852	1.84,3.618857
	1.84166666666667,1.399851	1.84166666666667,3.618872
	1.84333333333333,1.39985	1.84333333333333,3.618894
	1.845,1.399848	1.845,3.61891
	1.84666666666667,1.399851	1.84666666666667,3.618928
	1.84833333333333,1.39985	1.84833333333333,3.618948
	1.85,1.399853	1.85,3.61896
	1.85166666666667,1.399852	1.85166666666667,3.618975
	1.85333333333333,1.399853	1.85333333333333,3.618993
	1.855,1.399856	1.855,3.619017
	1.85666666666667,1.399855	1.85666666666667,3.619031
	1.85833333333333,1.399855	1.85833333333333,3.619047
	1.86,1.399852	1.86,3.619067
	1.86166666666667,1.399855	1.86166666666667,3.619081
	1.86333333333333,1.399851	1.86333333333333,3.619099
	1.865,1.399852	1.865,3.619115
	1.86666666666667,1.399855	1.86666666666667,3.619131
	1.86833333333333,1.399856	1.86833333333333,3.619148
	1.87,1.399855	1.87,3.619162
	1.87166666666667,1.399857	1.87166666666667,3.619183
	1.87333333333333,1.399855	1.87333333333333,3.619202
	1.875,1.399857	1.875,3.619216
	1.87666666666667,1.399856	1.87666666666667,3.619228
	1.87833333333333,1.399856	1.87833333333333,3.619248
	1.88,1.399855	1.88,3.619264
	1.88166666666667,1.399859	1.88166666666667,3.619278
	1.88333333333333,1.399857	1.88333333333333,3.619298
	1.885,1.399857	1.885,3.619316
	1.88666666666667,1.399857	1.88666666666667,3.619339
	1.88833333333333,1.399857	1.88833333333333,3.619352
	1.89,1.399859	1.89,3.619369
	1.89166666666667,1.399856	1.89166666666667,3.619383
	1.89333333333333,1.399852	1.89333333333333,3.619401
	1.895,1.399855	1.895,3.61942
	1.89666666666667,1.399853	1.89666666666667,3.619439
	1.89833333333333,1.399852	1.89833333333333,3.619457
	1.9,1.399853	1.9,3.619473
	1.90166666666667,1.399856	1.90166666666667,3.619488
	1.90333333333333,1.399857	1.90333333333333,3.61951
	1.905,1.399857	1.905,3.619523
	1.90666666666667,1.399855	1.90666666666667,3.619542
	1.90833333333333,1.399856	1.90833333333333,3.619558
	1.91,1.399856	1.91,3.619575
	1.91166666666667,1.399856	1.91166666666667,3.61959
	1.91333333333333,1.399861	1.91333333333333,3.619608
	1.915,1.399859	1.915,3.619627
	1.91666666666667,1.399855	1.91666666666667,3.619649
	1.91833333333333,1.399857	1.91833333333333,3.619671
	1.92,1.399857	1.92,3.619682
	1.92166666666667,1.399859	1.92166666666667,3.6197
	1.92333333333333,1.399855	1.92333333333333,3.619715
	1.925,1.399855	1.925,3.619737
	1.92666666666667,1.399853	1.92666666666667,3.619751
	1.92833333333333,1.399853	1.92833333333333,3.61977
	1.93,1.399855	1.93,3.619784
	1.93166666666667,1.399852	1.93166666666667,3.619798
	1.93333333333333,1.39985	1.93333333333333,3.61982
	1.935,1.399852	1.935,3.619838
	1.93666666666667,1.399852	1.93666666666667,3.619854
	1.93833333333333,1.399856	1.93833333333333,3.619872
	1.94,1.399857	1.94,3.619888
	1.94166666666667,1.399855	1.94166666666667,3.619908
	1.94333333333333,1.399856	1.94333333333333,3.619924
	1.945,1.399855	1.945,3.619942
	1.94666666666667,1.399855	1.94666666666667,3.619958
	1.94833333333333,1.399856	1.94833333333333,3.619974
	1.95,1.399855	1.95,3.619992
	1.95166666666667,1.399859	1.95166666666667,3.620009
	1.95333333333333,1.399856	1.95333333333333,3.620031
	1.955,1.399852	1.955,3.620041
	1.95666666666667,1.399853	1.95666666666667,3.620062
	1.95833333333333,1.399851	1.95833333333333,3.620073
	1.96,1.399851	1.96,3.620095
	1.96166666666667,1.399851	1.96166666666667,3.620118
	1.96333333333333,1.39985	1.96333333333333,3.62013
	1.965,1.399852	1.965,3.620153
	1.96666666666667,1.399857	1.96666666666667,3.620168
	1.96833333333333,1.399859	1.96833333333333,3.62019
	1.97,1.399856	1.97,3.620212
	1.97166666666667,1.399855	1.97166666666667,3.620223
	1.97333333333333,1.399855	1.97333333333333,3.620242
	1.975,1.399856	1.975,3.620255
	1.97666666666667,1.399856	1.97666666666667,3.620275
	1.97833333333333,1.399856	1.97833333333333,3.620293
	1.98,1.399856	1.98,3.620309
	1.98166666666667,1.399856	1.98166666666667,3.620321
	1.98333333333333,1.399855	1.98333333333333,3.620343
	1.985,1.399856	1.985,3.62036
	1.98666666666667,1.399855	1.98666666666667,3.620378
	1.98833333333333,1.399857	1.98833333333333,3.620393
	1.99,1.399853	1.99,3.62041
	1.99166666666667,1.399853	1.99166666666667,3.620428
	1.99333333333333,1.399852	1.99333333333333,3.620446
	1.995,1.399853	1.995,3.620458
	1.99666666666667,1.399856	1.99666666666667,3.620482
	1.99833333333333,1.399851	1.99833333333333,3.620498
	2,1.399851	2,3.620524
	2.00166666666667,1.399851	2.00166666666667,3.620532
	2.00333333333333,1.399852	2.00333333333333,3.620553
	2.005,1.399851	2.005,3.620567
	2.00666666666667,1.399853	2.00666666666667,3.620582
	2.00833333333333,1.399853	2.00833333333333,3.620599
	2.01,1.399852	2.01,3.620614
	2.01166666666667,1.399851	2.01166666666667,3.620634
	2.01333333333333,1.399853	2.01333333333333,3.620651
	2.015,1.399852	2.015,3.620669
	2.01666666666667,1.399855	2.01666666666667,3.620687
	2.01833333333333,1.399852	2.01833333333333,3.6207
	2.02,1.399853	2.02,3.620719
	2.02166666666667,1.399853	2.02166666666667,3.620742
	2.02333333333333,1.399852	2.02333333333333,3.620763
	2.025,1.399851	2.025,3.620778
	2.02666666666667,1.399856	2.02666666666667,3.620788
	2.02833333333333,1.399852	2.02833333333333,3.620812
	2.03,1.399851	2.03,3.620827
	2.03166666666667,1.399853	2.03166666666667,3.620846
	2.03333333333333,1.399853	2.03333333333333,3.620858
	2.035,1.399855	2.035,3.620882
	2.03666666666667,1.399853	2.03666666666667,3.620896
	2.03833333333333,1.39985	2.03833333333333,3.620915
	2.04,1.399851	2.04,3.620935
	2.04166666666667,1.399853	2.04166666666667,3.620953
	2.04333333333333,1.399851	2.04333333333333,3.620967
	2.045,1.399852	2.045,3.620986
	2.04666666666667,1.399851	2.04666666666667,3.621005
	2.04833333333333,1.399851	2.04833333333333,3.621018
	2.05,1.399855	2.05,3.62104
	2.05166666666667,1.399852	2.05166666666667,3.621056
	2.05333333333333,1.399855	2.05333333333333,3.621075
	2.055,1.399856	2.055,3.621088
	2.05666666666667,1.399853	2.05666666666667,3.621102
	2.05833333333333,1.399855	2.05833333333333,3.62112
	2.06,1.399855	2.06,3.621142
	2.06166666666667,1.399853	2.06166666666667,3.621156
	2.06333333333333,1.399853	2.06333333333333,3.621177
	2.065,1.399853	2.065,3.621192
	2.06666666666667,1.399855	2.06666666666667,3.62121
	2.06833333333333,1.399855	2.06833333333333,3.621227
	2.07,1.399852	2.07,3.62125
	2.07166666666667,1.399857	2.07166666666667,3.621261
	2.07333333333333,1.399857	2.07333333333333,3.621275
	2.075,1.399859	2.075,3.621294
	2.07666666666667,1.399859	2.07666666666667,3.621312
	2.07833333333333,1.399857	2.07833333333333,3.621331
	2.08,1.399857	2.08,3.62135
	2.08166666666667,1.399855	2.08166666666667,3.621363
	2.08333333333333,1.399853	2.08333333333333,3.621385
	2.085,1.399855	2.085,3.621406
	2.08666666666667,1.399855	2.08666666666667,3.621422
	2.08833333333333,1.399856	2.08833333333333,3.62144
	2.09,1.399853	2.09,3.621457
	2.09166666666667,1.399856	2.09166666666667,3.62148
	2.09333333333333,1.399853	2.09333333333333,3.621495
	2.095,1.399855	2.095,3.62151
	2.09666666666667,1.399855	2.09666666666667,3.621526
	2.09833333333333,1.399856	2.09833333333333,3.621544
	2.1,1.399856	2.1,3.621563
	2.10166666666667,1.39986	2.10166666666667,3.621582
	2.10333333333333,1.399853	2.10333333333333,3.621599
	2.105,1.399855	2.105,3.621614
	2.10666666666667,1.399853	2.10666666666667,3.621633
	2.10833333333333,1.399857	2.10833333333333,3.621651
	2.11,1.399855	2.11,3.621669
	2.11166666666667,1.399853	2.11166666666667,3.621686
	2.11333333333333,1.399852	2.11333333333333,3.621707
	2.115,1.399856	2.115,3.62172
	2.11666666666667,1.399855	2.11666666666667,3.621741
	2.11833333333333,1.399852	2.11833333333333,3.621757
	2.12,1.399853	2.12,3.621778
	2.12166666666667,1.399855	2.12166666666667,3.621786
	2.12333333333333,1.399857	2.12333333333333,3.621808
	2.125,1.399856	2.125,3.621829
	2.12666666666667,1.399856	2.12666666666667,3.621837
	2.12833333333333,1.399855	2.12833333333333,3.621857
	2.13,1.399857	2.13,3.621876
	2.13166666666667,1.399855	2.13166666666667,3.621893
	2.13333333333333,1.399855	2.13333333333333,3.621907
	2.135,1.399853	2.135,3.621933
	2.13666666666667,1.399857	2.13666666666667,3.621946
	2.13833333333333,1.399859	2.13833333333333,3.621972
	2.14,1.399856	2.14,3.621982
	2.14166666666667,1.399856	2.14166666666667,3.621997
	2.14333333333333,1.399855	2.14333333333333,3.622014
	2.145,1.399856	2.145,3.62203
	2.14666666666667,1.399857	2.14666666666667,3.622053
	2.14833333333333,1.399859	2.14833333333333,3.622074
	2.15,1.39986	2.15,3.622089
	2.15166666666667,1.399859	2.15166666666667,3.622107
	2.15333333333333,1.399859	2.15333333333333,3.622126
	2.155,1.399857	2.155,3.622144
	2.15666666666667,1.399857	2.15666666666667,3.622159
	2.15833333333333,1.399856	2.15833333333333,3.622178
	2.16,1.399857	2.16,3.622196
	2.16166666666667,1.399859	2.16166666666667,3.622215
	2.16333333333333,1.39986	2.16333333333333,3.622234
	2.165,1.399857	2.165,3.622248
	2.16666666666667,1.399857	2.16666666666667,3.622265
	2.16833333333333,1.399859	2.16833333333333,3.622281
	2.17,1.399859	2.17,3.6223
	2.17166666666667,1.399857	2.17166666666667,3.622316
	2.17333333333333,1.399855	2.17333333333333,3.622336
	2.175,1.399857	2.175,3.622353
	2.17666666666667,1.399859	2.17666666666667,3.62237
	2.17833333333333,1.399856	2.17833333333333,3.622388
	2.18,1.399859	2.18,3.622407
	2.18166666666667,1.39986	2.18166666666667,3.622424
	2.18333333333333,1.399861	2.18333333333333,3.622447
	2.185,1.399861	2.185,3.622464
	2.18666666666667,1.39986	2.18666666666667,3.622479
	2.18833333333333,1.399861	2.18833333333333,3.622493
	2.19,1.399861	2.19,3.622516
	2.19166666666667,1.399857	2.19166666666667,3.622531
	2.19333333333333,1.399859	2.19333333333333,3.62255
	2.195,1.399859	2.195,3.622568
	2.19666666666667,1.399861	2.19666666666667,3.622584
	2.19833333333333,1.399855	2.19833333333333,3.6226
	2.2,1.399857	2.2,3.622617
	2.20166666666667,1.399857	2.20166666666667,3.622638
	2.20333333333333,1.399859	2.20333333333333,3.622652
	2.205,1.399857	2.205,3.622674
	2.20666666666667,1.399856	2.20666666666667,3.622694
	2.20833333333333,1.399855	2.20833333333333,3.622714
	2.21,1.399859	2.21,3.622728
	2.21166666666667,1.399857	2.21166666666667,3.622744
	2.21333333333333,1.39986	2.21333333333333,3.622761
	2.215,1.399859	2.215,3.622782
	2.21666666666667,1.399861	2.21666666666667,3.622802
	2.21833333333333,1.399859	2.21833333333333,3.622813
	2.22,1.399857	2.22,3.622834
	2.22166666666667,1.399857	2.22166666666667,3.622853
	2.22333333333333,1.39986	2.22333333333333,3.622871
	2.225,1.399857	2.225,3.622889
	2.22666666666667,1.399859	2.22666666666667,3.622904
	2.22833333333333,1.399859	2.22833333333333,3.622919
	2.23,1.399856	2.23,3.622944
	2.23166666666667,1.399857	2.23166666666667,3.62296
	2.23333333333333,1.399857	2.23333333333333,3.62298
	2.235,1.399857	2.235,3.622997
	2.23666666666667,1.399857	2.23666666666667,3.623012
	2.23833333333333,1.399857	2.23833333333333,3.623032
	2.24,1.39986	2.24,3.62305
	2.24166666666667,1.399857	2.24166666666667,3.623071
	2.24333333333333,1.39986	2.24333333333333,3.623086
	2.245,1.399859	2.245,3.623102
	2.24666666666667,1.399861	2.24666666666667,3.623127
	2.24833333333333,1.399861	2.24833333333333,3.623142
	2.25,1.399857	2.25,3.623161
	2.25166666666667,1.399855	2.25166666666667,3.623179
	2.25333333333333,1.399859	2.25333333333333,3.623196
	2.255,1.399859	2.255,3.623215
	2.25666666666667,1.399859	2.25666666666667,3.623231
	2.25833333333333,1.399861	2.25833333333333,3.623247
	2.26,1.39986	2.26,3.623268
	2.26166666666667,1.39986	2.26166666666667,3.623281
	2.26333333333333,1.399861	2.26333333333333,3.623299
	2.265,1.399857	2.265,3.623315
	2.26666666666667,1.399859	2.26666666666667,3.623337
	2.26833333333333,1.399857	2.26833333333333,3.623352
	2.27,1.399857	2.27,3.623375
	2.27166666666667,1.399859	2.27166666666667,3.623392
	2.27333333333333,1.399856	2.27333333333333,3.623411
	2.275,1.399857	2.275,3.623429
	2.27666666666667,1.399855	2.27666666666667,3.623446
	2.27833333333333,1.39986	2.27833333333333,3.623466
	2.28,1.399857	2.28,3.623486
	2.28166666666667,1.399859	2.28166666666667,3.623504
	2.28333333333333,1.399857	2.28333333333333,3.623518
	2.285,1.399859	2.285,3.623536
	2.28666666666667,1.399855	2.28666666666667,3.623555
	2.28833333333333,1.399859	2.28833333333333,3.623568
	2.29,1.399859	2.29,3.623582
	2.29166666666667,1.399857	2.29166666666667,3.623607
	2.29333333333333,1.399857	2.29333333333333,3.623632
	2.295,1.399856	2.295,3.623639
	2.29666666666667,1.399857	2.29666666666667,3.623666
	2.29833333333333,1.399859	2.29833333333333,3.623678
	2.3,1.399857	2.3,3.623702
	2.30166666666667,1.399856	2.30166666666667,3.623722
	2.30333333333333,1.399856	2.30333333333333,3.623737
	2.305,1.399856	2.305,3.623755
	2.30666666666667,1.399859	2.30666666666667,3.623771
	2.30833333333333,1.399857	2.30833333333333,3.623789
	2.31,1.399855	2.31,3.623808
	2.31166666666667,1.399859	2.31166666666667,3.623821
	2.31333333333333,1.399861	2.31333333333333,3.623835
	2.315,1.39986	2.315,3.62386
	2.31666666666667,1.399861	2.31666666666667,3.623877
	2.31833333333333,1.39986	2.31833333333333,3.623899
	2.32,1.399857	2.32,3.623913
	2.32166666666667,1.399861	2.32166666666667,3.623928
	2.32333333333333,1.399857	2.32333333333333,3.62395
	2.325,1.39986	2.325,3.623965
	2.32666666666667,1.399859	2.32666666666667,3.623991
	2.32833333333333,1.399859	2.32833333333333,3.624007
	2.33,1.399861	2.33,3.624025
	2.33166666666667,1.39986	2.33166666666667,3.624044
	2.33333333333333,1.399859	2.33333333333333,3.624064
	2.335,1.399857	2.335,3.62408
	2.33666666666667,1.399859	2.33666666666667,3.624092
	2.33833333333333,1.399859	2.33833333333333,3.624111
	2.34,1.399862	2.34,3.624127
	2.34166666666667,1.399861	2.34166666666667,3.624148
	2.34333333333333,1.39986	2.34333333333333,3.624167
	2.345,1.399862	2.345,3.62418
	2.34666666666667,1.399861	2.34666666666667,3.624203
	2.34833333333333,1.399861	2.34833333333333,3.624216
	2.35,1.399859	2.35,3.624239
	2.35166666666667,1.399857	2.35166666666667,3.624255
	2.35333333333333,1.399855	2.35333333333333,3.624274
	2.355,1.399856	2.355,3.624291
	2.35666666666667,1.399861	2.35666666666667,3.624309
	2.35833333333333,1.399861	2.35833333333333,3.624329
	2.36,1.399861	2.36,3.62435
	2.36166666666667,1.399861	2.36166666666667,3.62437
	2.36333333333333,1.399859	2.36333333333333,3.624389
	2.365,1.399861	2.365,3.624406
	2.36666666666667,1.399859	2.36666666666667,3.624426
	2.36833333333333,1.399859	2.36833333333333,3.624436
	2.37,1.399857	2.37,3.624456
	2.37166666666667,1.399855	2.37166666666667,3.624477
	2.37333333333333,1.399857	2.37333333333333,3.624497
	2.375,1.39986	2.375,3.624512
	2.37666666666667,1.399861	2.37666666666667,3.62453
	2.37833333333333,1.399857	2.37833333333333,3.62455
	2.38,1.399859	2.38,3.624568
	2.38166666666667,1.399857	2.38166666666667,3.624589
	2.38333333333333,1.39986	2.38333333333333,3.624609
	2.385,1.399861	2.385,3.624628
	2.38666666666667,1.399861	2.38666666666667,3.624642
	2.38833333333333,1.399859	2.38833333333333,3.62466
	2.39,1.399859	2.39,3.624679
	2.39166666666667,1.399857	2.39166666666667,3.624695
	2.39333333333333,1.399857	2.39333333333333,3.624715
	2.395,1.399853	2.395,3.624737
	2.39666666666667,1.399855	2.39666666666667,3.624752
	2.39833333333333,1.399856	2.39833333333333,3.624774
	2.4,1.399856	2.4,3.624791
	2.40166666666667,1.399859	2.40166666666667,3.624804
	2.40333333333333,1.399856	2.40333333333333,3.624826
	2.405,1.399859	2.405,3.624842
	2.40666666666667,1.399856	2.40666666666667,3.62486
	2.40833333333333,1.399855	2.40833333333333,3.62488
	2.41,1.399855	2.41,3.624902
	2.41166666666667,1.399855	2.41166666666667,3.624923
	2.41333333333333,1.399857	2.41333333333333,3.624942
	2.415,1.399859	2.415,3.624956
	2.41666666666667,1.399857	2.41666666666667,3.624976
	2.41833333333333,1.399857	2.41833333333333,3.625
	2.42,1.399856	2.42,3.62501
	2.42166666666667,1.399857	2.42166666666667,3.625032
	2.42333333333333,1.399855	2.42333333333333,3.625051
	2.425,1.399853	2.425,3.625073
	2.42666666666667,1.399855	2.42666666666667,3.625086
	2.42833333333333,1.399853	2.42833333333333,3.625105
	2.43,1.399856	2.43,3.625125
	2.43166666666667,1.399856	2.43166666666667,3.625139
	2.43333333333333,1.399855	2.43333333333333,3.62516
	2.435,1.399856	2.435,3.62518
	2.43666666666667,1.399855	2.43666666666667,3.625192
	2.43833333333333,1.399855	2.43833333333333,3.625216
	2.44,1.399856	2.44,3.625233
	2.44166666666667,1.399852	2.44166666666667,3.625248
	2.44333333333333,1.399852	2.44333333333333,3.625266
	2.445,1.399853	2.445,3.625287
	2.44666666666667,1.399856	2.44666666666667,3.625307
	2.44833333333333,1.399857	2.44833333333333,3.625326
	2.45,1.399855	2.45,3.625338
	2.45166666666667,1.399855	2.45166666666667,3.625359
	2.45333333333333,1.399856	2.45333333333333,3.625381
	2.455,1.39986	2.455,3.625399
	2.45666666666667,1.399851	2.45666666666667,3.625418
	2.45833333333333,1.399853	2.45833333333333,3.625441
	2.46,1.399857	2.46,3.625453
	2.46166666666667,1.39986	2.46166666666667,3.625473
	2.46333333333333,1.399859	2.46333333333333,3.625493
	2.465,1.39986	2.465,3.625508
	2.46666666666667,1.399857	2.46666666666667,3.625529
	2.46833333333333,1.39986	2.46833333333333,3.625548
	2.47,1.399853	2.47,3.625571
	2.47166666666667,1.399856	2.47166666666667,3.625594
	2.47333333333333,1.399857	2.47333333333333,3.625612
	2.475,1.399856	2.475,3.625623
	2.47666666666667,1.39986	2.47666666666667,3.625645
	2.47833333333333,1.399855	2.47833333333333,3.625657
	2.48,1.39986	2.48,3.62568
	2.48166666666667,1.399857	2.48166666666667,3.625696
	2.48333333333333,1.399856	2.48333333333333,3.625711
	2.485,1.399856	2.485,3.625735
	2.48666666666667,1.399856	2.48666666666667,3.62575
	2.48833333333333,1.399856	2.48833333333333,3.625767
	2.49,1.399855	2.49,3.625787
	2.49166666666667,1.399861	2.49166666666667,3.625806
	2.49333333333333,1.39986	2.49333333333333,3.625828
	2.495,1.399857	2.495,3.62584
	2.49666666666667,1.39986	2.49666666666667,3.625862
	2.49833333333333,1.399859	2.49833333333333,3.625879
	2.5,1.399859	2.5,3.625898
	2.50166666666667,1.399857	2.50166666666667,3.625916
	2.50333333333333,1.399857	2.50333333333333,3.625932
	2.505,1.399859	2.505,3.625949
	2.50666666666667,1.399857	2.50666666666667,3.625969
	2.50833333333333,1.399857	2.50833333333333,3.625993
	2.51,1.399859	2.51,3.626012
	2.51166666666667,1.399857	2.51166666666667,3.626033
	2.51333333333333,1.39986	2.51333333333333,3.626045
	2.515,1.399857	2.515,3.626064
	2.51666666666667,1.39986	2.51666666666667,3.626088
	2.51833333333333,1.399859	2.51833333333333,3.626107
	2.52,1.399857	2.52,3.626126
	2.52166666666667,1.399855	2.52166666666667,3.626146
	2.52333333333333,1.399855	2.52333333333333,3.626162
	2.525,1.399853	2.525,3.626186
	2.52666666666667,1.399855	2.52666666666667,3.626199
	2.52833333333333,1.399852	2.52833333333333,3.626222
	2.53,1.399853	2.53,3.626234
	2.53166666666667,1.399851	2.53166666666667,3.626253
	2.53333333333333,1.399855	2.53333333333333,3.626269
	2.535,1.399853	2.535,3.626285
	2.53666666666667,1.399856	2.53666666666667,3.626311
	2.53833333333333,1.399856	2.53833333333333,3.626328
	2.54,1.399855	2.54,3.626348
	2.54166666666667,1.399856	2.54166666666667,3.626363
	2.54333333333333,1.399859	2.54333333333333,3.626387
	2.545,1.399856	2.545,3.626409
	2.54666666666667,1.399856	2.54666666666667,3.626425
	2.54833333333333,1.399855	2.54833333333333,3.626442
	2.55,1.399855	2.55,3.626461
	2.55166666666667,1.399855	2.55166666666667,3.626483
	2.55333333333333,1.399852	2.55333333333333,3.626499
	2.555,1.399859	2.555,3.626514
	2.55666666666667,1.399856	2.55666666666667,3.626534
	2.55833333333333,1.399855	2.55833333333333,3.626554
	2.56,1.399853	2.56,3.626563
	2.56166666666667,1.399855	2.56166666666667,3.626588
	2.56333333333333,1.399856	2.56333333333333,3.62661
	2.565,1.399859	2.565,3.626628
	2.56666666666667,1.399856	2.56666666666667,3.626642
	2.56833333333333,1.399855	2.56833333333333,3.626664
	2.57,1.399853	2.57,3.626686
	2.57166666666667,1.399857	2.57166666666667,3.626708
	2.57333333333333,1.399856	2.57333333333333,3.626727
	2.575,1.399856	2.575,3.626738
	2.57666666666667,1.399855	2.57666666666667,3.62676
	2.57833333333333,1.399856	2.57833333333333,3.626781
	2.58,1.399856	2.58,3.626802
	2.58166666666667,1.399852	2.58166666666667,3.626815
	2.58333333333333,1.399853	2.58333333333333,3.626834
	2.585,1.399856	2.585,3.626856
	2.58666666666667,1.399857	2.58666666666667,3.626873
	2.58833333333333,1.399857	2.58833333333333,3.626889
	2.59,1.399857	2.59,3.626907
	2.59166666666667,1.399857	2.59166666666667,3.626926
	2.59333333333333,1.39986	2.59333333333333,3.626949
	2.595,1.399856	2.595,3.626965
	2.59666666666667,1.399857	2.59666666666667,3.62699
	2.59833333333333,1.399856	2.59833333333333,3.627006
	2.6,1.399857	2.6,3.627028
	2.60166666666667,1.399857	2.60166666666667,3.627043
	2.60333333333333,1.399857	2.60333333333333,3.627063
	2.605,1.399857	2.605,3.62708
	2.60666666666667,1.39986	2.60666666666667,3.627098
	2.60833333333333,1.39986	2.60833333333333,3.627119
	2.61,1.39986	2.61,3.627138
	2.61166666666667,1.399859	2.61166666666667,3.627161
	2.61333333333333,1.399857	2.61333333333333,3.627179
	2.615,1.399859	2.615,3.627196
	2.61666666666667,1.399859	2.61666666666667,3.62721
	2.61833333333333,1.399859	2.61833333333333,3.627229
	2.62,1.399859	2.62,3.627248
	2.62166666666667,1.399857	2.62166666666667,3.627272
	2.62333333333333,1.399857	2.62333333333333,3.627289
	2.625,1.399859	2.625,3.627316
	2.62666666666667,1.399857	2.62666666666667,3.627328
	2.62833333333333,1.399859	2.62833333333333,3.627345
	2.63,1.399859	2.63,3.627364
	2.63166666666667,1.399856	2.63166666666667,3.627388
	2.63333333333333,1.399857	2.63333333333333,3.627403
	2.635,1.399859	2.635,3.627424
	2.63666666666667,1.399857	2.63666666666667,3.627444
	2.63833333333333,1.399856	2.63833333333333,3.627459
	2.64,1.399857	2.64,3.627481
	2.64166666666667,1.399856	2.64166666666667,3.627498
	2.64333333333333,1.399859	2.64333333333333,3.627518
	2.645,1.399857	2.645,3.627536
	2.64666666666667,1.399859	2.64666666666667,3.627556
	2.64833333333333,1.399857	2.64833333333333,3.627575
	2.65,1.399857	2.65,3.627593
	2.65166666666667,1.39986	2.65166666666667,3.627616
	2.65333333333333,1.399855	2.65333333333333,3.627631
	2.655,1.399855	2.655,3.627649
	2.65666666666667,1.399857	2.65666666666667,3.627672
	2.65833333333333,1.399856	2.65833333333333,3.627689
	2.66,1.39986	2.66,3.627707
	2.66166666666667,1.399857	2.66166666666667,3.627729
	2.66333333333333,1.399855	2.66333333333333,3.627747
	2.665,1.399855	2.665,3.627766
	2.66666666666667,1.399859	2.66666666666667,3.627785
	2.66833333333333,1.399856	2.66833333333333,3.627802
	2.67,1.399857	2.67,3.627825
	2.67166666666667,1.399856	2.67166666666667,3.627846
	2.67333333333333,1.399853	2.67333333333333,3.627863
	2.675,1.399856	2.675,3.627881
	2.67666666666667,1.399855	2.67666666666667,3.627895
	2.67833333333333,1.399855	2.67833333333333,3.627922
	2.68,1.399856	2.68,3.627937
	2.68166666666667,1.399859	2.68166666666667,3.627955
	2.68333333333333,1.399855	2.68333333333333,3.627974
	2.685,1.399857	2.685,3.627994
	2.68666666666667,1.399856	2.68666666666667,3.628008
	2.68833333333333,1.399861	2.68833333333333,3.628027
	2.69,1.399859	2.69,3.628048
	2.69166666666667,1.39986	2.69166666666667,3.628066
	2.69333333333333,1.399859	2.69333333333333,3.628088
	2.695,1.399859	2.695,3.628103
	2.69666666666667,1.399856	2.69666666666667,3.628123
	2.69833333333333,1.399856	2.69833333333333,3.628142
	2.7,1.399859	2.7,3.628166
	2.70166666666667,1.399856	2.70166666666667,3.628184
	2.70333333333333,1.399857	2.70333333333333,3.628204
	2.705,1.399859	2.705,3.628222
	2.70666666666667,1.399856	2.70666666666667,3.628241
	2.70833333333333,1.399859	2.70833333333333,3.628262
	2.71,1.39986	2.71,3.628281
	2.71166666666667,1.399861	2.71166666666667,3.628296
	2.71333333333333,1.399856	2.71333333333333,3.628315
	2.715,1.399856	2.715,3.628338
	2.71666666666667,1.399857	2.71666666666667,3.628358
	2.71833333333333,1.399855	2.71833333333333,3.62837
	2.72,1.399856	2.72,3.628394
	2.72166666666667,1.399857	2.72166666666667,3.628413
	2.72333333333333,1.399861	2.72333333333333,3.628435
	2.725,1.39986	2.725,3.628452
	2.72666666666667,1.39986	2.72666666666667,3.62847
	2.72833333333333,1.399857	2.72833333333333,3.628491
	2.73,1.399859	2.73,3.628508
	2.73166666666667,1.39986	2.73166666666667,3.628532
	2.73333333333333,1.399857	2.73333333333333,3.628551
	2.735,1.399857	2.735,3.628571
	2.73666666666667,1.399859	2.73666666666667,3.628593
	2.73833333333333,1.399857	2.73833333333333,3.628609
	2.74,1.399855	2.74,3.62863
	2.74166666666667,1.399855	2.74166666666667,3.628648
	2.74333333333333,1.399857	2.74333333333333,3.628672
	2.745,1.399857	2.745,3.628692
	2.74666666666667,1.399856	2.74666666666667,3.62871
	2.74833333333333,1.399857	2.74833333333333,3.628726
	2.75,1.399855	2.75,3.628743
	2.75166666666667,1.399857	2.75166666666667,3.628766
	2.75333333333333,1.399856	2.75333333333333,3.628784
	2.755,1.399859	2.755,3.628803
	2.75666666666667,1.399859	2.75666666666667,3.628821
	2.75833333333333,1.399857	2.75833333333333,3.628845
	2.76,1.399855	2.76,3.628864
	2.76166666666667,1.399855	2.76166666666667,3.628881
	2.76333333333333,1.399856	2.76333333333333,3.628901
	2.765,1.399857	2.765,3.628923
	2.76666666666667,1.399856	2.76666666666667,3.628939
	2.76833333333333,1.399856	2.76833333333333,3.628961
	2.77,1.399859	2.77,3.628982
	2.77166666666667,1.399855	2.77166666666667,3.628994
	2.77333333333333,1.399853	2.77333333333333,3.629017
	2.775,1.399856	2.775,3.629041
	2.77666666666667,1.399861	2.77666666666667,3.629058
	2.77833333333333,1.399861	2.77833333333333,3.629076
	2.78,1.399861	2.78,3.629096
	2.78166666666667,1.399857	2.78166666666667,3.629114
	2.78333333333333,1.399857	2.78333333333333,3.629133
	2.785,1.39986	2.785,3.629152
	2.78666666666667,1.39986	2.78666666666667,3.629171
	2.78833333333333,1.399861	2.78833333333333,3.629196
	2.79,1.399856	2.79,3.629209
	2.79166666666667,1.399856	2.79166666666667,3.629227
	2.79333333333333,1.399856	2.79333333333333,3.629249
	2.795,1.399856	2.795,3.629261
	2.79666666666667,1.399853	2.79666666666667,3.629286
	2.79833333333333,1.399853	2.79833333333333,3.629304
	2.8,1.399856	2.8,3.629321
	2.80166666666667,1.399856	2.80166666666667,3.629335
	2.80333333333333,1.399855	2.80333333333333,3.629358
	2.805,1.399856	2.805,3.629376
	2.80666666666667,1.399853	2.80666666666667,3.629394
	2.80833333333333,1.399856	2.80833333333333,3.629416
	2.81,1.399855	2.81,3.629437
	2.81166666666667,1.399856	2.81166666666667,3.629455
	2.81333333333333,1.399853	2.81333333333333,3.629479
	2.815,1.399855	2.815,3.629497
	2.81666666666667,1.399853	2.81666666666667,3.629515
	2.81833333333333,1.399856	2.81833333333333,3.629534
	2.82,1.399855	2.82,3.629559
	2.82166666666667,1.399857	2.82166666666667,3.629577
	2.82333333333333,1.399856	2.82333333333333,3.6296
	2.825,1.399857	2.825,3.629619
	2.82666666666667,1.39986	2.82666666666667,3.629632
	2.82833333333333,1.39986	2.82833333333333,3.629655
	2.83,1.399859	2.83,3.629673
	2.83166666666667,1.399856	2.83166666666667,3.629692
	2.83333333333333,1.399855	2.83333333333333,3.629711
	2.835,1.399855	2.835,3.62973
	2.83666666666667,1.399857	2.83666666666667,3.629746
	2.83833333333333,1.399856	2.83833333333333,3.629766
	2.84,1.399853	2.84,3.629787
	2.84166666666667,1.399853	2.84166666666667,3.629805
	2.84333333333333,1.399855	2.84333333333333,3.629826
	2.845,1.399857	2.845,3.629847
	2.84666666666667,1.399857	2.84666666666667,3.62987
	2.84833333333333,1.399857	2.84833333333333,3.629887
	2.85,1.399859	2.85,3.629903
	2.85166666666667,1.399857	2.85166666666667,3.629928
	2.85333333333333,1.399857	2.85333333333333,3.629945
	2.855,1.399859	2.855,3.629967
	2.85666666666667,1.399859	2.85666666666667,3.629987
	2.85833333333333,1.399857	2.85833333333333,3.630009
	2.86,1.399857	2.86,3.630023
	2.86166666666667,1.399857	2.86166666666667,3.630037
	2.86333333333333,1.399857	2.86333333333333,3.630062
	2.865,1.399856	2.865,3.630078
	2.86666666666667,1.399859	2.86666666666667,3.630102
	2.86833333333333,1.399857	2.86833333333333,3.630124
	2.87,1.399855	2.87,3.630144
	2.87166666666667,1.399856	2.87166666666667,3.630162
	2.87333333333333,1.399859	2.87333333333333,3.630178
	2.875,1.399856	2.875,3.6302
	2.87666666666667,1.399857	2.87666666666667,3.630214
	2.87833333333333,1.399853	2.87833333333333,3.630233
	2.88,1.399853	2.88,3.630256
	2.88166666666667,1.399853	2.88166666666667,3.630276
	2.88333333333333,1.399855	2.88333333333333,3.630294
	2.885,1.399855	2.885,3.630316
	2.88666666666667,1.399856	2.88666666666667,3.630331
	2.88833333333333,1.399859	2.88833333333333,3.630353
	2.89,1.399855	2.89,3.630373
	2.89166666666667,1.399853	2.89166666666667,3.630395
	2.89333333333333,1.399855	2.89333333333333,3.630414
	2.895,1.399855	2.895,3.630439
	2.89666666666667,1.399856	2.89666666666667,3.630457
	2.89833333333333,1.399856	2.89833333333333,3.630479
	2.9,1.399857	2.9,3.630493
	2.90166666666667,1.399856	2.90166666666667,3.630517
	2.90333333333333,1.399855	2.90333333333333,3.630533
	2.905,1.399856	2.905,3.630555
	2.90666666666667,1.399857	2.90666666666667,3.630569
	2.90833333333333,1.39986	2.90833333333333,3.630594
	2.91,1.399857	2.91,3.630608
	2.91166666666667,1.399856	2.91166666666667,3.630626
	2.91333333333333,1.399856	2.91333333333333,3.630655
	2.915,1.399859	2.915,3.630674
	2.91666666666667,1.399857	2.91666666666667,3.63069
	2.91833333333333,1.399861	2.91833333333333,3.630713
	2.92,1.399859	2.92,3.630737
	2.92166666666667,1.399859	2.92166666666667,3.630751
	2.92333333333333,1.399857	2.92333333333333,3.63077
	2.925,1.399857	2.925,3.630786
	2.92666666666667,1.399856	2.92666666666667,3.630809
	2.92833333333333,1.399852	2.92833333333333,3.630833
	2.93,1.399852	2.93,3.630847
	2.93166666666667,1.39986	2.93166666666667,3.630868
	2.93333333333333,1.399859	2.93333333333333,3.630883
	2.935,1.399857	2.935,3.630906
	2.93666666666667,1.399856	2.93666666666667,3.630926
	2.93833333333333,1.399859	2.93833333333333,3.630945
	2.94,1.39986	2.94,3.630965
	2.94166666666667,1.39986	2.94166666666667,3.630984
	2.94333333333333,1.399859	2.94333333333333,3.63101
	2.945,1.399856	2.945,3.631023
	2.94666666666667,1.399857	2.94666666666667,3.631051
	2.94833333333333,1.399857	2.94833333333333,3.631067
	2.95,1.399855	2.95,3.631085
	2.95166666666667,1.399856	2.95166666666667,3.631107
	2.95333333333333,1.399856	2.95333333333333,3.631128
	2.955,1.399855	2.955,3.631145
	2.95666666666667,1.399857	2.95666666666667,3.631166
	2.95833333333333,1.399857	2.95833333333333,3.631184
	2.96,1.399859	2.96,3.631207
	2.96166666666667,1.39986	2.96166666666667,3.631219
	2.96333333333333,1.39986	2.96333333333333,3.631242
	2.965,1.399857	2.965,3.631262
	2.96666666666667,1.399855	2.96666666666667,3.631284
	2.96833333333333,1.399856	2.96833333333333,3.631305
	2.97,1.399856	2.97,3.631323
	2.97166666666667,1.399855	2.97166666666667,3.631341
	2.97333333333333,1.399855	2.97333333333333,3.631364
	2.975,1.399856	2.975,3.631382
	2.97666666666667,1.399853	2.97666666666667,3.631404
	2.97833333333333,1.399855	2.97833333333333,3.63142
	2.98,1.399857	2.98,3.631443
	2.98166666666667,1.399856	2.98166666666667,3.631466
	2.98333333333333,1.399856	2.98333333333333,3.631478
	2.985,1.399857	2.985,3.6315
	2.98666666666667,1.399855	2.98666666666667,3.631522
	2.98833333333333,1.399857	2.98833333333333,3.631546
	2.99,1.399857	2.99,3.631561
	2.99166666666667,1.399857	2.99166666666667,3.631577
	2.99333333333333,1.399857	2.99333333333333,3.631594
	2.995,1.399859	2.995,3.631619
	2.99666666666667,1.399857	2.99666666666667,3.631636
	2.99833333333333,1.39986	2.99833333333333,3.631658
	3,1.399857	3,3.63168
	3.00166666666667,1.399859	3.00166666666667,3.631702
	3.00333333333333,1.399859	3.00333333333333,3.63172
	3.005,1.399859	3.005,3.631738
	3.00666666666667,1.399856	3.00666666666667,3.63176
	3.00833333333333,1.399856	3.00833333333333,3.631779
	3.01,1.399857	3.01,3.6318
	3.01166666666667,1.399857	3.01166666666667,3.63182
	3.01333333333333,1.399857	3.01333333333333,3.631838
	3.015,1.399861	3.015,3.631854
	3.01666666666667,1.39986	3.01666666666667,3.631876
	3.01833333333333,1.399859	3.01833333333333,3.631894
	3.02,1.399859	3.02,3.631914
	3.02166666666667,1.399857	3.02166666666667,3.631936
	3.02333333333333,1.399859	3.02333333333333,3.631952
	3.025,1.399857	3.025,3.631973
	3.02666666666667,1.399859	3.02666666666667,3.631997
	3.02833333333333,1.399857	3.02833333333333,3.632015
	3.03,1.399859	3.03,3.632038
	3.03166666666667,1.399857	3.03166666666667,3.632057
	3.03333333333333,1.39986	3.03333333333333,3.632078
	3.035,1.399859	3.035,3.632095
	3.03666666666667,1.399857	3.03666666666667,3.632115
	3.03833333333333,1.399859	3.03833333333333,3.63213
	3.04,1.399859	3.04,3.632155
	3.04166666666667,1.399859	3.04166666666667,3.632174
	3.04333333333333,1.399857	3.04333333333333,3.632196
	3.045,1.39986	3.045,3.632213
	3.04666666666667,1.399859	3.04666666666667,3.632227
	3.04833333333333,1.399856	3.04833333333333,3.632249
	3.05,1.399855	3.05,3.63227
	3.05166666666667,1.399853	3.05166666666667,3.632288
	3.05333333333333,1.399856	3.05333333333333,3.63231
	3.055,1.399856	3.055,3.63233
	3.05666666666667,1.399856	3.05666666666667,3.632347
	3.05833333333333,1.399857	3.05833333333333,3.632369
	3.06,1.399856	3.06,3.632389
	3.06166666666667,1.399856	3.06166666666667,3.63241
	3.06333333333333,1.399855	3.06333333333333,3.632428
	3.065,1.399855	3.065,3.632452
	3.06666666666667,1.399853	3.06666666666667,3.632472
	3.06833333333333,1.399853	3.06833333333333,3.63249
	3.07,1.399853	3.07,3.632508
	3.07166666666667,1.399853	3.07166666666667,3.632524
	3.07333333333333,1.399853	3.07333333333333,3.632543
	3.075,1.399855	3.075,3.632569
	3.07666666666667,1.399855	3.07666666666667,3.632588
	3.07833333333333,1.399856	3.07833333333333,3.63261
	3.08,1.399856	3.08,3.632624
	3.08166666666667,1.399856	3.08166666666667,3.632648
	3.08333333333333,1.399859	3.08333333333333,3.632669
	3.085,1.399856	3.085,3.632684
	3.08666666666667,1.39986	3.08666666666667,3.632705
	3.08833333333333,1.399856	3.08833333333333,3.632722
	3.09,1.399857	3.09,3.632744
	3.09166666666667,1.399857	3.09166666666667,3.632765
	3.09333333333333,1.399859	3.09333333333333,3.632787
	3.095,1.399856	3.095,3.632803
	3.09666666666667,1.399855	3.09666666666667,3.632823
	3.09833333333333,1.399857	3.09833333333333,3.632845
	3.1,1.399853	3.1,3.632862
	3.10166666666667,1.399855	3.10166666666667,3.632885
	3.10333333333333,1.399855	3.10333333333333,3.632906
	3.105,1.399853	3.105,3.632926
	3.10666666666667,1.399855	3.10666666666667,3.632942
	3.10833333333333,1.399856	3.10833333333333,3.632967
	3.11,1.399855	3.11,3.632987
	3.11166666666667,1.399856	3.11166666666667,3.633008
	3.11333333333333,1.399857	3.11333333333333,3.633035
	3.115,1.399855	3.115,3.633055
	3.11666666666667,1.399856	3.11666666666667,3.63307
	3.11833333333333,1.399857	3.11833333333333,3.633085
	3.12,1.399856	3.12,3.633105
	3.12166666666667,1.399856	3.12166666666667,3.633129
	3.12333333333333,1.399855	3.12333333333333,3.633149
	3.125,1.399859	3.125,3.63317
	3.12666666666667,1.399857	3.12666666666667,3.633189
	3.12833333333333,1.399856	3.12833333333333,3.633209
	3.13,1.399855	3.13,3.633234
	3.13166666666667,1.399859	3.13166666666667,3.633252
	3.13333333333333,1.399859	3.13333333333333,3.633272
	3.135,1.39986	3.135,3.633292
	3.13666666666667,1.399861	3.13666666666667,3.633317
	3.13833333333333,1.39986	3.13833333333333,3.633335
	3.14,1.39986	3.14,3.633358
	3.14166666666667,1.399859	3.14166666666667,3.633376
	3.14333333333333,1.39986	3.14333333333333,3.633395
	3.145,1.39986	3.145,3.633415
	3.14666666666667,1.399859	3.14666666666667,3.633437
	3.14833333333333,1.399857	3.14833333333333,3.633451
	3.15,1.399855	3.15,3.633471
	3.15166666666667,1.399856	3.15166666666667,3.633492
	3.15333333333333,1.399856	3.15333333333333,3.633512
	3.155,1.399859	3.155,3.633532
	3.15666666666667,1.399859	3.15666666666667,3.633553
	3.15833333333333,1.399857	3.15833333333333,3.63357
	3.16,1.399856	3.16,3.633595
	3.16166666666667,1.399856	3.16166666666667,3.633613
	3.16333333333333,1.399856	3.16333333333333,3.633626
	3.165,1.399859	3.165,3.633652
	3.16666666666667,1.39986	3.16666666666667,3.633673
	3.16833333333333,1.399856	3.16833333333333,3.633692
	3.17,1.399857	3.17,3.633713
	3.17166666666667,1.399855	3.17166666666667,3.633735
	3.17333333333333,1.399856	3.17333333333333,3.633752
	3.175,1.399856	3.175,3.633772
	3.17666666666667,1.399853	3.17666666666667,3.633792
	3.17833333333333,1.399857	3.17833333333333,3.633818
	3.18,1.399853	3.18,3.633838
	3.18166666666667,1.399853	3.18166666666667,3.633857
	3.18333333333333,1.399857	3.18333333333333,3.633878
	3.185,1.399857	3.185,3.633898
	3.18666666666667,1.399853	3.18666666666667,3.633918
	3.18833333333333,1.399857	3.18833333333333,3.633943
	3.19,1.399855	3.19,3.633965
	3.19166666666667,1.39986	3.19166666666667,3.633981
	3.19333333333333,1.399856	3.19333333333333,3.634005
	3.195,1.399855	3.195,3.634023
	3.19666666666667,1.399856	3.19666666666667,3.634047
	3.19833333333333,1.399857	3.19833333333333,3.634068
	3.2,1.399857	3.2,3.634088
	3.20166666666667,1.399856	3.20166666666667,3.634104
	3.20333333333333,1.399859	3.20333333333333,3.63412
	3.205,1.399859	3.205,3.634144
	3.20666666666667,1.399856	3.20666666666667,3.634167
	3.20833333333333,1.399857	3.20833333333333,3.634184
	3.21,1.399859	3.21,3.634201
	3.21166666666667,1.399857	3.21166666666667,3.634226
	3.21333333333333,1.39986	3.21333333333333,3.634243
	3.215,1.399857	3.215,3.634261
	3.21666666666667,1.399855	3.21666666666667,3.634284
	3.21833333333333,1.399857	3.21833333333333,3.634301
	3.22,1.399857	3.22,3.634324
	3.22166666666667,1.399857	3.22166666666667,3.634343
	3.22333333333333,1.39986	3.22333333333333,3.634363
	3.225,1.39986	3.225,3.634388
	3.22666666666667,1.399859	3.22666666666667,3.634408
	3.22833333333333,1.399856	3.22833333333333,3.634424
	3.23,1.399857	3.23,3.634444
	3.23166666666667,1.399857	3.23166666666667,3.634462
	3.23333333333333,1.399859	3.23333333333333,3.634485
	3.235,1.399855	3.235,3.63451
	3.23666666666667,1.399859	3.23666666666667,3.634527
	3.23833333333333,1.399853	3.23833333333333,3.634547
	3.24,1.399853	3.24,3.634567
	3.24166666666667,1.399855	3.24166666666667,3.634588
	3.24333333333333,1.399855	3.24333333333333,3.634604
	3.245,1.399857	3.245,3.634627
	3.24666666666667,1.399857	3.24666666666667,3.634647
	3.24833333333333,1.399857	3.24833333333333,3.634671
	3.25,1.399855	3.25,3.634685
	3.25166666666667,1.399857	3.25166666666667,3.634713
	3.25333333333333,1.399859	3.25333333333333,3.634731
	3.255,1.399857	3.255,3.634754
	3.25666666666667,1.399857	3.25666666666667,3.634769
	3.25833333333333,1.399859	3.25833333333333,3.634789
	3.26,1.399857	3.26,3.634815
	3.26166666666667,1.399857	3.26166666666667,3.634835
	3.26333333333333,1.399853	3.26333333333333,3.634851
	3.265,1.399853	3.265,3.634872
	3.26666666666667,1.399855	3.26666666666667,3.634893
	3.26833333333333,1.399853	3.26833333333333,3.634911
	3.27,1.399857	3.27,3.634933
	3.27166666666667,1.399853	3.27166666666667,3.63495
	3.27333333333333,1.399855	3.27333333333333,3.634967
	3.275,1.399856	3.275,3.634994
	3.27666666666667,1.399856	3.27666666666667,3.635012
	3.27833333333333,1.399856	3.27833333333333,3.635034
	3.28,1.399856	3.28,3.635051
	3.28166666666667,1.399853	3.28166666666667,3.635074
	3.28333333333333,1.399859	3.28333333333333,3.635096
	3.285,1.399859	3.285,3.635113
	3.28666666666667,1.39986	3.28666666666667,3.635136
	3.28833333333333,1.399859	3.28833333333333,3.63515
	3.29,1.399857	3.29,3.635176
	3.29166666666667,1.39986	3.29166666666667,3.635197
	3.29333333333333,1.399861	3.29333333333333,3.635218
	3.295,1.39986	3.295,3.63524
	3.29666666666667,1.399857	3.29666666666667,3.635262
	3.29833333333333,1.399857	3.29833333333333,3.635284
	3.3,1.399856	3.3,3.6353
	3.30166666666667,1.399856	3.30166666666667,3.635323
	3.30333333333333,1.399855	3.30333333333333,3.635337
	3.305,1.399855	3.305,3.635365
	3.30666666666667,1.399855	3.30666666666667,3.635384
	3.30833333333333,1.399853	3.30833333333333,3.635402
	3.31,1.399855	3.31,3.635424
	3.31166666666667,1.399859	3.31166666666667,3.635443
	3.31333333333333,1.399857	3.31333333333333,3.635473
	3.315,1.399853	3.315,3.635498
	3.31666666666667,1.399853	3.31666666666667,3.635514
	3.31833333333333,1.399857	3.31833333333333,3.635537
	3.32,1.399857	3.32,3.635546
	3.32166666666667,1.399856	3.32166666666667,3.635565
	3.32333333333333,1.399857	3.32333333333333,3.63559
	3.325,1.399855	3.325,3.63561
	3.32666666666667,1.399856	3.32666666666667,3.635625
	3.32833333333333,1.399856	3.32833333333333,3.635648
	3.33,1.399853	3.33,3.635667
[truncated: 108,667 more rows]

## Sheet: Figure3b
Figure 3b
	anodepot_time,anodepot	voltage_time,voltage
	0,0.115122827768841	0,3.67869498434116
	5.54540527557333e-07,0.115122827768841	5.54540527557333e-07,3.67869498434116
	0.0166666666667723,0.11512281033034	0.0166666666667723,3.67888568910966
	0.016730790129564,0.0863290060618396	0.016730790129564,3.67907639387816
	0.0167313453685053,0.14010775077849	0.0167313453685053,3.62529764916151
	0.0167330113181338,0.14239648701646	0.0167330113181338,3.61995791564354
	0.0168746377561687,0.14392243905743	0.0168746377561687,3.61499959166257
	0.0174328305220956,0.14773663905839	0.0174328305220956,3.61004126768161
	0.018317688166752,0.15116946439936	0.018317688166752,3.60508294370064
	0.0195425496945911,0.15422091508033	0.0195425496945911,3.60012461971967
	0.0211306669294041,0.1568909911013	0.0211306669294041,3.5951662957387
	0.0230788455594453,0.15898900513227	0.0230788455594453,3.59020797175773
	0.0253201596202978,0.16146839382323	0.0253201596202978,3.58524964777677
	0.0279399166281981,0.163566407854201	0.0279399166281981,3.5802913237958
	0.0309477961322875,0.16585510921517	0.0309477961322875,3.57533299981483
	0.0333974567963362,0.16699954708815	0.0333974567963362,3.57190031398185
	0.0371104813749369,0.16909756111911	0.0371104813749369,3.56694199000089
	0.0416107754071595,0.17119557515008	0.0416107754071595,3.56198366601992
	0.0467490750676698,0.17272152719105	0.0467490750676698,3.55702534203895
	0.05006420727276,0.17405658264003	0.05006420727276,3.55435547527997
	0.05608701560385,0.175963909341	0.05608701560385,3.549397151299
	0.0633018460476586,0.17748986138197	0.0633018460476586,3.54443882731803
	0.0667307901298808,0.17844348985545	0.0667307901298808,3.54234107486455
	0.0749121726073832,0.17996944189642	0.0749121726073832,3.53738275088358
	0.0833974570294576,0.18168604639039	0.0833974570294576,3.53280583643961
	0.0924608532107749,0.18340268576136	0.0924608532107749,3.52784751245864
	0.100064123929034,0.18473782840284	0.100064123929034,3.52422412185716
	0.109932991390652,0.18664515510381	0.109932991390652,3.51926579787619
	0.116730789897393,0.18798026286828	0.116730789897393,3.51602381681172
	0.127238429612805,0.18988758956925	0.127238429612805,3.51106549283075
	0.133397456331361,0.19103195768824	0.133397456331361,3.50839562607176
	0.143619669474269,0.1931299717192	0.143619669474269,3.5034373020908
	0.150064123463742,0.19427435727668	0.150064123463742,3.50057673056332
	0.160792314795657,0.19637237130765	0.160792314795657,3.49561840658235
	0.166730789664905,0.19751673942663	0.166730789664905,3.49294853982337
	0.177172278887981,0.1998054407876	0.177172278887981,3.4879902158424
	0.183397455633264,0.20094982634508	0.183397455633264,3.48512964431492
	0.193854950870148,0.20323852770605	0.193854950870148,3.48017132033395
	0.200064123929668,0.20457360059353	0.200064123929668,3.47731074880647
	0.20978331340659,0.2068623019545	0.20978331340659,3.4723524248255
	0.216730789665222,0.20819740971898	0.216730789665222,3.46911044376102
	0.22608378823493,0.21067679840995	0.22608378823493,3.46415211978005
	0.233397456331994,0.21239331571142	0.233397456331994,3.46052872917858
	0.242303937565207,0.21487270440239	0.242303937565207,3.45557040519761
	0.250064122765962,0.21677996134937	0.250064122765962,3.45137490029063
	0.258647305009172,0.21925935004033	0.258647305009172,3.44641657630967
	0.266730789898343,0.221357329194301	0.266730789898343,3.4418396618657
	0.274795530293343,0.22402740521527	0.274795530293343,3.43688133788473
	0.282809499499865,0.22650679390624	0.282809499499865,3.43192301390376
	0.283397455866702,0.22650681134474	0.283397455866702,3.43173230913526
	0.29082009210865,0.22898620003571	0.29082009210865,3.42677398515429
	0.298456669946446,0.23108421406667	0.298456669946446,3.42181566117333
	0.300064123231888,0.23184705057917	0.300064123231888,3.42086213733083
	0.307170420642587,0.23413575194014	0.307170420642587,3.41590381334986
	0.314247264780892,0.2366151406311	0.314247264780892,3.4109454893689
	0.316730790829879,0.23737802945909	0.316730790829879,3.40941985122091
	0.323360239027175,0.23966673082006	0.323360239027175,3.40446152723994
	0.330149220060163,0.24195543218103	0.330149220060163,3.39950320325897
	0.333397457263846,0.24309976542301	0.333397457263846,3.39721474603699
	0.340196464026397,0.24557915411398	0.340196464026397,3.39225642205602
	0.346979583505479,0.24767716814495	0.346979583505479,3.38729809807505
	0.3500641229994,0.24882148394844	0.3500641229994,3.38520034562156
	0.356759398090655,0.2511101853094	0.356759398090655,3.3802420216406
	0.363622287596054,0.25339888667037	0.363622287596054,3.37528369765963
	0.366730808290539,0.25435251514386	0.366730808290539,3.37318594520614
	0.373479225219387,0.25683190383483	0.373479225219387,3.36822762122517
	0.380487869020962,0.25912060519579	0.380487869020962,3.36326929724421
	0.383397456798554,0.25950215424078	0.383397456798554,3.36136224955922
	0.389947693700544,0.262172230261751	0.389947693700544,3.35640392557825
	0.396631884965385,0.26427024429272	0.396631884965385,3.35144560159728
	0.400064123930935,0.2654145949732	0.400064123930935,3.3489664396068
	0.406240563035813,0.26732192167417	0.406240563035813,3.34400811562583
	0.412389965845524,0.26961062303514	0.412389965845524,3.33904979164486
	0.416730789899294,0.27132714033661	0.416730789899294,3.33542640104339
	0.422314620736066,0.27361584169758	0.422314620736066,3.33046807706242
	0.427756350213445,0.27590454305855	0.427756350213445,3.32550975308145
	0.432920036748619,0.27800255708952	0.432920036748619,3.32055142910048
	0.433397534555603,0.27800259196652	0.433397534555603,3.32017001956348
	0.438259627636495,0.28048198065748	0.438259627636495,3.31521169558252
	0.442894495524577,0.28257999468845	0.442894495524577,3.31025337160155
	0.447333002986458,0.28467800871942	0.447333002986458,3.30529504762058
	0.450064123232838,0.285822411715401	0.450064123232838,3.3022437713246
	0.454176242155035,0.287920425746369	0.454176242155035,3.29728544734363
	0.458006217747826,0.29020912710733	0.458006217747826,3.29232712336267
	0.461733171956119,0.292307141138301	0.461733171956119,3.2873687993817
	0.465289026199983,0.29440515516927	0.465289026199983,3.28241047540073
	0.466730789899611,0.29516807887426	0.466730789899611,3.28050342771574
	0.469859221206446,0.29726609290523	0.469859221206446,3.27554510373477
	0.4729602043868,0.29917341960619	0.4729602043868,3.27058677975381
	0.475886233057169,0.30146212096716	0.475886233057169,3.26562845577284
	0.478746165478672,0.30336944766813	0.478746165478672,3.26067013179187
	0.481355259803657,0.3052767743691	0.481355259803657,3.2557118078109
	0.483397456566383,0.30680262177907	0.483397456566383,3.25189771244093
	0.485728271186898,0.30870994848004	0.485728271186898,3.24693938845996
	0.488053515026438,0.31099864984101	0.488053515026438,3.24198106447899
	0.490221308700127,0.31271528921198	0.490221308700127,3.23702274049802
	0.492272396502855,0.31500399057294	0.492272396502855,3.23206441651706
	0.494286617138294,0.31672062994391	0.494286617138294,3.22710609253609
	0.496154932620184,0.31881864397488	0.496154932620184,3.22214776855512
	0.497953265879031,0.32053528334585	0.497953265879031,3.21718944457415
	0.499720543238703,0.32244261004682	0.499720543238703,3.21223112059318
	0.500064123000351,0.32282407189931	0.500064123000351,3.21127759675069
	0.501664330243004,0.32473139860028	0.501664330243004,3.20631927276972
	0.503217701858734,0.32644803797125	0.503217701858734,3.20136094878875
	0.504737933741425,0.32854605200221	0.504737933741425,3.19640262480779
	0.506164913884134,0.33026269137318	0.506164913884134,3.19144430082682
	0.507545024177644,0.33217001807415	0.507545024177644,3.18648597684585
	0.508892076452526,0.33407734477512	0.508892076452526,3.18152765286488
	0.51016147326516,0.33579398414608	0.51016147326516,3.17656932888392
	0.51142909121794,0.33751062351705	0.51142909121794,3.17161100490295
	0.512618917517789,0.33922726288802	0.512618917517789,3.16665268092198
	0.513773746071186,0.340753214928991	0.513773746071186,3.16169435694101
	0.514887747218454,0.34266054162996	0.514887747218454,3.15673603296004
	0.515968655426405,0.34418649367092	0.515968655426405,3.15177770897908
	0.516730789667123,0.3453309315439	0.516730789667123,3.1483450231461
	0.517726225998799,0.34704757091487	0.517726225998799,3.14338669916513
	0.518721547557814,0.34876421028584	0.518721547557814,3.13842837518416
	0.519685827651538,0.35048084965681	0.519685827651538,3.13347005120319
	0.520626812619817,0.35200680169777	0.520626812619817,3.12851172722223
	0.521552256019441,0.35353275373874	0.521552256019441,3.12355340324126
	0.522432877319017,0.35524939310971	0.522432877319017,3.11859507926029
	0.523298037134716,0.35658465782068	0.523298037134716,3.11363675527932
	0.524134013731342,0.35849198452164	0.524134013731342,3.10867843129836
	0.524954448992116,0.36001793656261	0.524954448992116,3.10372010731739
	0.525765149994671,0.36154388860358	0.525765149994671,3.09876178333642
	0.52653893936426,0.36306984064455	0.52653893936426,3.09380345935545
	0.527299097326833,0.36459579268552	0.527299097326833,3.08884513537448
	0.528051477753746,0.36612174472648	0.528051477753746,3.08388681139352
	0.528768859037379,0.36745700943745	0.528768859037379,3.07892848741255
	0.529480417878277,0.36879227414842	0.529480417878277,3.07397016343158
	0.530186148456326,0.37050891351939	0.530186148456326,3.06901183945061
	0.530860776108673,0.37203486556036	0.530860776108673,3.06405351546964
	0.531533579969881,0.37337013027132	0.531533579969881,3.05909519148868
	0.532181049104653,0.37489608231229	0.532181049104653,3.05413686750771
	0.532822573574282,0.37623134702326	0.532822573574282,3.04917854352674
	0.533397456799504,0.37737587208873	0.533397456799504,3.04479233385127
	0.533986536914085,0.3789018241297	0.533986536914085,3.0398340098703
	0.534591102025807,0.38004640151067	0.534591102025807,3.03487568588933
	0.535183911902685,0.38157235355163	0.535183911902685,3.02991736190837
	0.535761156697644,0.3829076182626	0.535761156697644,3.0249590379274
	0.536330718708409,0.38443357030357	0.536330718708409,3.02000071394643
	0.536876921106858,0.38576883501454	0.536876921106858,3.01504238996546
	0.537434786549535,0.386913412395511	0.537434786549535,3.01008406598449
	0.537969428803385,0.388057989776469	0.537969428803385,3.00512574200353
	0.538492360288067,0.38939325448744	0.538492360288067,3.00016741802256
	0.538531233765292,0.38958397669444	0.538531233765292,2.99978600848556
	0.538533344837292,0.45022254763444	0.538533344837292,2.99978600848556
	0.538533900076233,0.34094871528465	0.538533900076233,3.10905984083535
	0.538535844460149,0.33770567047174	0.538535844460149,3.12393481277826
	0.538537788611259,0.33789576489279	0.538537788611259,3.13041877490721
	0.538539732296761,0.33808594650632	0.538539732296761,3.13594921319368
	0.538543619900568,0.33865722376388	0.538543619900568,3.14453092777612
	0.538547512160468,0.33808441191843	0.538547512160468,3.15273123282157
	0.538551402790735,0.33770237459548	0.538551402790735,3.15997801402452
	0.538557233614435,0.33941784558703	0.538557233614435,3.16779690953297
	0.538563065602158,0.33998922747558	0.538563065602158,3.17523439550442
	0.538568896658662,0.34037000922662	0.538568896658662,3.18171835763338
	0.538574729810408,0.34132288784466	0.538574729810408,3.18782091022534
	0.538580562496545,0.34151305201969	0.538580562496545,3.19354205328031
	0.538586394717072,0.34170326851023	0.538586394717072,3.19869108202977
	0.538592225540772,0.34208418976926	0.538592225540772,3.20364940601074
	0.538600002145215,0.3426557460428	0.538600002145215,3.2091798442972
	0.538607783638554,0.34246453555783	0.538607783638554,3.21490098735217
	0.538615563502261,0.34227335994987	0.538615563502261,3.22024072087013
	0.538625281929768,0.3420821669034	0.538625281929768,3.2257711591566
	0.538635004547758,0.34227240083244	0.538635004547758,3.23072948313756
	0.538644730657817,0.34150918067297	0.538644730657817,3.23587851188703
	0.53865639905655,0.3411273351735	0.53865639905655,3.2410275406365
	0.538668070481743,0.33979205302404	0.538668070481743,3.24617656938596
	0.538681679073908,0.33864742332757	0.538681679073908,3.25170700767243
	0.538695286269246,0.3373121586166	0.538695286269246,3.2566653316534
	0.538712786190093,0.33578617169864	0.538712786190093,3.26200506517136
	0.53873223887582,0.33426020221917	0.53873223887582,3.26715409392083
	0.538755568921952,0.3327342501782	0.538755568921952,3.2721124179018
	0.538784728394958,0.33139896802874	0.538784728394958,3.27726144665126
	0.53881972311495,0.33006370331777	0.53881972311495,3.28221977063223
	0.538866385535261,0.3285377512768	0.538866385535261,3.2871780946132
	0.538922769875149,0.32682111190583	0.538922769875149,3.29213641859417
	0.538996633416274,0.324723097874871	0.538996633416274,3.29709474257513
	0.539093820485005,0.3230064585039	0.539093820485005,3.3020530665561
	0.539212394379975,0.32109913180293	0.539212394379975,3.30701139053707
	0.539354298088274,0.318429055781961	0.539354298088274,3.31196971451804
	0.539527302394228,0.31614035442099	0.539527302394228,3.31692803849901
	0.539719736338256,0.31347027840003	0.539719736338256,3.32188636247997
	0.53993938723381,0.31060951504906	0.53993938723381,3.32684468646094
	0.540188195972737,0.30774875169809	0.540188195972737,3.33180301044191
	0.540452549539584,0.30488798834712	0.540452549539584,3.33676133442288
	0.540748003936892,0.30202722499615	0.540748003936892,3.34171965840385
	0.541055121611232,0.29935714897519	0.541055121611232,3.34667798238481
	0.541393355248331,0.29630569829422	0.541393355248331,3.35163630636578
	0.541747143956752,0.29306356028325	0.541747143956752,3.35659463034675
	0.542114532643569,0.28982142227228	0.542114532643569,3.36155295432772
	0.542505306551206,0.28676997159132	0.542505306551206,3.36651127830868
	0.542917433994027,0.28371852091035	0.542917433994027,3.37146960228965
	0.543341297814521,0.28066707022938	0.543341297814521,3.37642792627062
	0.543788462347769,0.27742493221841	0.543788462347769,3.38138625025159
	0.544249236404401,0.27437348153744	0.544249236404401,3.38634457423256
	0.544737231137433,0.27113134352648	0.544737231137433,3.39130289821352
	0.54524854637161,0.26807989284551	0.54524854637161,3.39626122219449
	0.545767643099126,0.26464706750454	0.545767643099126,3.40121954617546
	0.546308108261319,0.26159561682357	0.546308108261319,3.40617787015643
	0.546862177359587,0.2581627914826	0.546862177359587,3.4111361941374
	0.547443496933242,0.25472996614164	0.547443496933242,3.41609451811836
	0.548059756052201,0.25167851546067	0.548059756052201,3.42105284209933
	0.548681898608698,0.2482456901197	0.548681898608698,3.4260111660803
	0.54932929115076,0.24481286477873	0.54932929115076,3.43096949006127
	0.550003860834765,0.24138003943777	0.550003860834765,3.43592781404223
	0.550692089163921,0.2381379014268	0.550692089163921,3.4408861380232
	0.551405567944253,0.23489576341583	0.551405567944253,3.44584446200417
	0.552165863727143,0.23146293807486	0.552165863727143,3.45080278598514
	0.552927903449198,0.22803011273389	0.552927903449198,3.45576110996611
	0.553721194393477,0.224597287392931	0.553721194393477,3.46071943394707
	0.554555255939565,0.22116446205196	0.554555255939565,3.46567775792804
	0.555200010805651,0.218685195430481	0.555200010805651,3.46930114852952
	0.556067081947013,0.21525237008951	0.556067081947013,3.47425947251049
	0.556984847916948,0.21201023207855	0.556984847916948,3.47921779649145
	0.557945369147801,0.20876809406758	0.557945369147801,3.48417612047242
	0.558946661678878,0.20533526872661	0.558946661678878,3.48913444445339
	0.559975183965733,0.20190244338564	0.559975183965733,3.49409276843436
	0.561052232972037,0.19866030537467	0.561052232972037,3.49905109241533
	0.562191499237169,0.195418167363711	0.562191499237169,3.50400941639629
	0.563375498903801,0.19236671668274	0.563375498903801,3.50896774037726
	0.5646275131291,0.18950595333177	0.5646275131291,3.51392606435823
	0.56592236037205,0.1868358773108	0.56592236037205,3.5188843883392
	0.567355301476223,0.18435648861984	0.567355301476223,3.52384271232016
	0.568877535711172,0.18168641259887	0.568877535711172,3.52880103630113
	0.570574771017023,0.1793977112379	0.570574771017023,3.5337593602821
	0.571866677472423,0.17787189870492	0.571866677472423,3.53719204611508
	0.573851459036547,0.17577388467395	0.573851459036547,3.54215037009605
	0.576199957027924,0.17386655797299	0.576199957027924,3.54710869407701
	0.579133684080394,0.17157785661202	0.579133684080394,3.55206701805798
	0.582872538793593,0.16947984258105	0.582872538793593,3.55702534203895
	0.588057601445997,0.16719114122008	0.588057601445997,3.56198366601992
	0.588533344604804,0.167191123781579	0.588533344604804,3.56217437078842
	0.595354591655213,0.16452104776062	0.595354591655213,3.56713269476938
	0.603413029331614,0.16166028440965	0.603413029331614,3.57209101875035
	0.605200010573163,0.16089744789715	0.605200010573163,3.57304454259285
	0.613272061265016,0.15765530988619	0.613272061265016,3.57800286657381
	0.621184810761743,0.15460385920522	0.621184810761743,3.58296119055478
	0.62186667747274,0.154794529096721	0.62186667747274,3.58315189532328
	0.629134089160693,0.15098032909575	0.629134089160693,3.58811021930425
	0.636183633236234,0.14773819108478	0.636183633236234,3.59306854328522
	0.638533344605121,0.14659392759679	0.638533344605121,3.59459418143321
	0.645370111340555,0.14277972759583	0.645370111340555,3.59955250541417
	0.652030708093253,0.13915621492486	0.652030708093253,3.60451082939514
	0.655200011271893,0.13782121179137	0.655200011271893,3.60660858184863
	0.661324011841838,0.1340070117904	0.661324011841838,3.6115669058296
	0.667840879232661,0.13057418644944	0.667840879232661,3.61652522981056
	0.671866677473057,0.12847634680346	0.671866677473057,3.61957650610654
	0.678117371463572,0.12485283413249	0.678117371463572,3.62453483008751
	0.684338642911898,0.12180138345152	0.684338642911898,3.62949315406848
	0.688533344372633,0.119703543805541	0.688533344372633,3.63254443036446
	0.694541900406873,0.11608003113457	0.694541900406873,3.63750275434543
	0.70076506222845,0.1126472057936	0.70076506222845,3.6424610783264
	0.70520001127221,0.11054933127063	0.70520001127221,3.64589376415937
	0.711401785103524,0.10730719325966	0.711401785103524,3.65085208814034
	0.717852547864515,0.10406505524869	0.717852547864515,3.65581041212131
	0.721866677938982,0.10215792037121	0.721866677938982,3.65867098364879
	0.72800074381527,0.0989157823602396	0.72800074381527,3.66362930762976
	0.734591401879383,0.0962457063392699	0.734591401879383,3.66858763161073
	0.73853334437295,0.0945292587917903	0.73853334437295,3.67144820313821
	0.745222364470547,0.0920498701008206	0.745222364470547,3.67640652711918
	0.752361218205988,0.0893797940798597	0.752361218205988,3.68136485110014
	0.755200010574113,0.0886168878133704	0.755200010574113,3.68308119401663
	0.762570227836713,0.0861374991224002	0.762570227836713,3.6880395179976
	0.770957366267961,0.0836581104314296	0.770957366267961,3.69299784197857
	0.77186667747369,0.0838487628844304	0.77186667747369,3.69337925151557
	0.780842945606896,0.0815600615234704	0.780842945606896,3.69833757549653
	0.788533344373267,0.0800342141134895	0.788533344373267,3.70215167086651
	0.79899974717928,0.0777455127525197	0.79899974717928,3.70710999484748
	0.805200012902476,0.0767918319635399	0.805200012902476,3.70977986160646
	0.817109863749308,0.07488450526257	0.817109863749308,3.71473818558743
	0.821866677706811,0.0745029736560805	0.821866677706811,3.71645452850392
	0.834260925757384,0.0725956469551203	0.834260925757384,3.72141285248488
	0.838533344140779,0.07221413278713	0.838533344140779,3.72293849063287
	0.851321108769835,0.07030680608616	0.851321108769835,3.72789681461384
	0.855200011040356,0.0699253267951603	0.855200011040356,3.72904104322484
	0.867607589248808,0.0678273127642006	0.867607589248808,3.7339993672058
	0.871866677241519,0.0676364859262102	0.871866677241519,3.73552500535379
	0.884498108933939,0.0659198465552397	0.884498108933939,3.74048332933476
	0.888533344373901,0.0655383498257502	0.888533344373901,3.74181826271425
	0.900465656905754,0.0636310231247803	0.900465656905754,3.74677658669522
	0.905200011040673,0.06305880418829	0.905200011040673,3.74849292961171
	0.916721045633645,0.06153285214732	0.916721045633645,3.75345125359268
	0.921866681897928,0.0605792236738405	0.921866681897928,3.75554900604616
	0.933071044981896,0.05905327163287	0.933071044981896,3.76050733002713
	0.938533344374217,0.0582903130508798	0.938533344374217,3.76279578724912
	0.948820894590232,0.0563829863499206	0.948820894590232,3.76775411123008
	0.95520001104099,0.0558106627824295	0.95520001104099,3.77061468275757
	0.965029624389881,0.0539033360814698	0.965029624389881,3.77557300673853
	0.971866677940566,0.0529496029769896	0.971866677940566,3.77881498780301
	0.981245543427998,0.0514236509360204	0.981245543427998,3.78377331178398
	0.98853334367612,0.0502791956245399	0.98853334367612,3.78739670238546
	0.997296730871179,0.0485625562535805	0.997296730871179,3.79235502636642
	1.00520009485096,0.0474180486266005	1.00520009485096,3.7965505312734
	1.01346466189966,0.04589209658563	1.01346466189966,3.80150885525437
	1.02186348618999,0.0443661445446697	1.02186348618999,3.80646717923533
	1.02186668003612,0.0443661619831701	1.02186668003612,3.80627647446683
	1.02987491782651,0.0428402099421996	1.02987491782651,3.8112347984478
	1.03789453068184,0.0413142579012304	1.03789453068184,3.81619312242877
	1.03853334437485,0.0413142404627305	1.03853334437485,3.81638382719727
	1.04609140560623,0.0399789757517599	1.04609140560623,3.82134215117824
	1.05370466108045,0.0386437110407898	1.05370466108045,3.82630047515921
	1.05520001104162,0.0386436412868005	1.05520001104162,3.8270632942332
	1.06216390537818,0.03711768924583	1.06216390537818,3.83202161821417
	1.0694623163938,0.03559173720486	1.0694623163938,3.83697994219514
	1.0718666779412,0.0354009103668704	1.0718666779412,3.83850558034313
	1.07876090480652,0.0338749583259101	1.07876090480652,3.84346390432409
	1.08560431508647,0.03253969361494	1.08560431508647,3.84842222830506
	1.08853334437517,0.0323488318999505	1.08853334437517,3.85032927599005
	1.09497171355114,0.03101356718898	1.09497171355114,3.85528759997102
	1.10166172283543,0.0298689898080098	1.10166172283543,3.86024592395199
	1.10520008041771,0.0292967011175298	1.10520008041771,3.86272508594247
	1.11142721621359,0.0277707490765597	1.11142721621359,3.86768340992344
	1.11782928067816,0.0268168590256002	1.11782928067816,3.8726417339044
	1.12186667747591,0.0258631433596097	1.12186667747591,3.87569301020039
	1.12786938615732,0.0247185659786502	1.12786938615732,3.88065133418135
	1.1340361780729,0.02357398859768	1.1340361780729,3.88560965816232
	1.13853334414268,0.0228109079461998	1.13853334414268,3.8892330487638
	1.14455430353974,0.0216663305652305	1.14455430353974,3.89419137274477
	1.15044127365325,0.0205217531842701	1.15044127365325,3.89914969672573
	1.15520001104226,0.0199493424242898	1.15520001104226,3.90296379209571
	1.16091016723555,0.0189954523733205	1.16091016723555,3.90792211607668
	1.16674852635435,0.0176601876623601	1.16674852635435,3.91288044005764
	1.17186667770903,0.0168970546953799	1.17186667770903,3.91707594496462
	1.17734261735494,0.0159431646444204	1.17734261735494,3.92203426894558
	1.18312237560138,0.0147985872634502	1.18312237560138,3.92699259292655
	1.1885333443758,0.0138447320894799	1.1885333443758,3.93156950737052
	1.19410132005614,0.0128908420385101	1.19410132005614,3.93652783135149
	1.19971802313348,0.0119369519875399	1.19971802313348,3.94148615533246
	1.20520001104257,0.0115551588035703	1.20520001104257,3.94606306977643
	1.21052336218084,0.0102198940926002	1.21052336218084,3.9510213937574
	1.21623333911459,0.00964737870164045	1.21623333911459,3.95597971773836
	1.22182081497279,0.00869348865067021	1.22182081497279,3.96093804171933
	1.22186667770935,0.00869348865067021	1.22186667770935,3.96093804171933
	1.22735418029351,0.00773959859969953	1.22735418029351,3.9658963657003
	1.23287744492159,0.00697639587873011	1.23287744492159,3.97085468968127
	1.23843197427456,0.00621319315775981	1.23843197427456,3.97581301366224
	1.2385333483338,0.00640388048776064	1.2385333483338,3.97581301366224
	1.24390297543675,0.00544999043680017	1.24390297543675,3.9807713376432
	1.24938558679654,0.00468678771582942	1.24938558679654,3.98572966162417
	1.25487976342262,0.00392358499486001	1.25487976342262,3.99068798560514
	1.25520001104289,0.00373288022636009	1.25520001104289,3.99087869037364
	1.26049407536404,0.00296967750539068	1.26049407536404,3.99583701435461
	1.26591635494934,0.0022064747844297	1.26591635494934,4.00079533833557
	1.27134256869938,0.00144327206346073	1.27134256869938,4.00575366231654
	1.27186667770966,0.00144323718646078	1.27186667770966,4.00613507185354
	1.27715202978473,0.00087072179548997	1.27715202978473,4.01109339583451
	1.28253524289781,-8.31682554798263e-05	1.28253524289781,4.01605171981548
	1.28786232496239,-0.000846370976439914	1.28786232496239,4.02101004379644
	1.28853334414363,-0.000655735961940351	1.28853334414363,4.02158215810194
	1.29380192008731,-0.00180031334291009	1.29380192008731,4.02654048208291
	1.29903174244813,-0.00237282873388001	1.29903174244813,4.03149880606388
	1.30432566755214,-0.00294534412484016	1.30432566755214,4.03645713004484
	1.3052000108104,-0.00294539644034053	1.3052000108104,4.03702924435034
	1.31017923044014,-0.00389928649130944	1.31017923044014,4.04198756833131
	1.31540318077085,-0.00447180188227048	1.31540318077085,4.04694589231227
	1.32061932493094,-0.00504431727323951	1.32061932493094,4.05190421629324
	1.32186667794278,-0.00523509179573978	1.32186667794278,4.05285774013574
	1.32676130779283,-0.00599829451669986	1.32676130779283,4.0578160641167
	1.33193650628206,-0.00676149723766972	1.33193650628206,4.06277438809767
	1.33710019863735,-0.0071433252986397	1.33710019863735,4.06773271207864
	1.33853334391114,-0.0075248220281301	1.33853334391114,4.06906764545813
	1.34354330608508,-0.00809733741910001	1.34354330608508,4.0740259694391
	1.34853790129381,-0.00886054014006987	1.34853790129381,4.07898429342007
	1.35363379490029,-0.00943305553103979	1.35363379490029,4.08394261740104
	1.35520001150913,-0.00943317760053031	1.35520001150913,4.08527755078053
	1.35992381121527,-0.0101963803214895	1.35992381121527,4.09023587476149
	1.36492790391995,-0.0109595830424603	1.36492790391995,4.09519419874246
	1.36984092742766,-0.0115320984334302	1.36984092742766,4.10015252272343
	1.37186668073676,-0.0117229601484201	1.37186668073676,4.10205957040842
	1.37664346164532,-0.01248616286939	1.37664346164532,4.10701789438939
	1.38150967443619,-0.0130586782603492	1.38150967443619,4.11197621837035
	1.38635073804589,-0.01363119365132	1.38635073804589,4.11693454235132
	1.38853334437707,-0.0140127601348094	1.38853334437707,4.11903229480481
	1.39323346808946,-0.0145852755257803	1.39323346808946,4.12399061878578
	1.39806659795161,-0.0151577909167395	1.39806659795161,4.12894894276674
	1.4027228407929,-0.0159209936377103	1.4027228407929,4.13390726674771
	1.40520007878998,-0.0161118902297002	1.40520007878998,4.1361957239697
	1.409661886499,-0.0166844056206701	1.409661886499,4.14115404795067
	1.41436286297459,-0.0172569210116302	1.41436286297459,4.14611237193163
	1.41911845237997,-0.0176387490726002	1.41911845237997,4.1510706959126
	1.42186667771061,-0.0180203853100798	1.42186667771061,4.15393126744008
	1.42645612402684,-0.0185929007010506	1.42645612402684,4.15888959142105
	1.43098792490072,-0.0193561034220195	1.43098792490072,4.16384791540202
	1.43562656399032,-0.0197379314829895	1.43562656399032,4.16880623938299
	1.4385333553192,-0.0199288978289696	1.4385333553192,4.17185751567897
	1.44296592672971,-0.0205014132199306	1.44296592672971,4.17681583965993
	1.44752305650991,-0.0212646159408996	1.44752305650991,4.1817741636409
	1.45213092372193,-0.0214557566718705	1.45213092372193,4.18673248762187
	1.45520001081135,-0.0218374277863491	1.45520001081135,4.18997446868635
	1.45950556846218,-0.02221925584732	1.45950556846218,4.19493279266732
	1.46413262482513,-0.0224103965782803	1.46413262482513,4.19989111664828
	1.47186667724532,-0.0193594167367799	1.47186667724532,4.20008182141678
	1.4885333443777,-0.0128760475167802	1.4885333443777,4.20008182141678
	1.5052000124413,-0.00715542761678023	1.5052000124413,4.20008182141678
	1.52186667840966,-0.00238824436677998	1.52186667840966,4.20008182141678
	1.53853334391241,0.00199756422322039	1.53853334391241,4.20008182141678
	1.55520001104479,0.00581131082322006	1.55520001104479,4.20008182141678
	1.57186668702375,0.00943437009321979	1.57186668702375,4.20008182141678
	1.58853334414553,0.0126760547032205	1.58853334414553,4.20008182141678
	1.60520001500279,0.0153456773232206	1.60520001500279,4.20008182141678
	1.62186667747908,0.0182059872732205	1.62186667747908,4.20008182141678
	1.63853336649509,0.0204942352332198	1.63853336649509,4.20008182141678
	1.65520001453749,0.02259179586322	1.65520001453749,4.20008182141678
	1.671866677945,0.0244986691632203	1.671866677945,4.20008182141678
	1.68853334414616,0.0264055424632206	1.68853334414616,4.20008182141678
	1.70520001104574,0.02812172843322	1.70520001104574,4.20008182141678
	1.72186667817812,0.0300286017332203	1.72186667817812,4.20008182141678
	1.73853334391368,0.0315541003732198	1.73853334391368,4.20008182141678
	1.75520001127886,0.0328889116832203	1.75520001127886,4.20008182141678
	1.77186667678161,0.0342237229932199	1.77186667678161,4.20008182141678
	1.78853334624204,0.0355585343032203	1.78853334624204,4.20008182141678
	1.80520001104638,0.0367026582832199	1.80520001104638,4.20008182141678
	1.82186667724754,0.0378467822632205	1.82186667724754,4.20008182141678
	1.83853334391431,0.0389909062432201	1.83853334391431,4.20008182141678
	1.85224567333848,0.0399443428932198	1.85224567333848,4.20008182141678
	1.85224782212482,0.0399443603317193	1.85224782212482,4.19989111664828
	1.85228056166677,0.0422331488851801	1.85228056166677,4.19397926882482
	1.85228119000635,0.0428052631906697	1.85228119000635,4.19340715451933
	1.86646405149144,0.0464287758616404	1.86646405149144,4.18844883053836
	1.86894725324363,0.0466195155071398	1.86894725324363,4.18787671623286
	1.8856138943019,0.0485266329461203	1.8856138943019,4.18520684947388
	1.90228056096867,0.0498616186411098	1.90228056096867,4.18329980178889
	1.90234881391924,NaN	1.90234881391924,4.18349050655739
	1.90234936892538,0.0746558368822603	1.90234936892538,4.13009317137774
	1.90235131214527,0.0756097792487296	1.90235131214527,4.12456273309127
	1.90247181599027,0.0769450439597001	1.90247181599027,4.1196044091103
	1.90299674191185,0.0801871819706603	1.90299674191185,4.11464608512934
	1.90372379413086,0.0832386326516295	1.90372379413086,4.10968776114837
	1.90463950653153,0.0860993960026004	1.90463950653153,4.1047294371674
	1.9057710106261,0.0885787846935706	1.9057710106261,4.09977111318643
	1.90701337486844,0.09086748605454	1.90701337486844,4.09481278920546
	1.90843059607565,0.0929655000855005	1.90843059607565,4.0898544652245
	1.90997815991533,0.09506351411647	1.90997815991533,4.08489614124353
	1.91164040329484,0.0971615281474403	1.91164040329484,4.07993781726256
	1.91347970294416,0.0992595421784106	1.91347970294416,4.07497949328159
	1.91546658324164,0.10078549421937	1.91546658324164,4.07002116930063
	1.91759154389768,0.10231144626034	1.91759154389768,4.06506284531966
	1.9190154801204,0.10326516192632	1.9190154801204,4.06201156902368
	1.92139693206676,0.104981801297289	1.92139693206676,4.05705324504271
	1.92395548102372,0.10631706600826	1.92395548102372,4.05209492106174
	1.92666764166449,0.10765233071923	1.92666764166449,4.04713659708077
	1.92957621976858,0.10898759543019	1.92957621976858,4.04217827309981
	1.93256831069835,0.11013217281116	1.93256831069835,4.03721994911884
	1.93568214701998,0.11108604542363	1.93568214701998,4.03245232990637
	1.93890300896502,0.1124213101346	1.93890300896502,4.0274940059254
	1.94237136150941,0.11318451285557	1.94237136150941,4.02253568194443
	1.94589993943658,0.11394771557653	1.94589993943658,4.01757735796347
	1.9494870262783,0.1147109182975	1.9494870262783,4.0126190339825
	1.95234889307312,0.115092641727481	1.95234889307312,4.00880493861252
	1.95610113684376,0.11566515711845	1.95610113684376,4.00384661463155
	1.95998369251667,0.11604698517941	1.95998369251667,3.99888829065059
	1.96381949311305,0.11661950057038	1.96381949311305,3.99392996666962
	1.96773713057487,0.11719201596135	1.96773713057487,3.98897164268865
	1.96901548058633,0.11738284279934	1.96901548058633,3.98744600454066
	1.97298099896767,0.11833673285031	1.97298099896767,3.98248768055969
	1.97703264270777,0.11890924824128	1.97703264270777,3.97752935657872
	1.98109006046725,0.12024451295224	1.98109006046725,3.97257103259776
	1.98517859093022,0.12119840300321	1.98517859093022,3.96761270861679
	1.98568214632188,0.12157982997871	1.98568214632188,3.96704059431129
	1.98976680617578,0.12215234536968	1.98976680617578,3.96208227033032
	1.99389229436703,0.12291554809064	1.99389229436703,3.95712394634936
	1.99805284828367,0.12386943814161	1.99805284828367,3.95216562236839
	2.00228345449753,0.12482332819258	2.00228345449753,3.94720729838742
	2.00234881368707,0.12482332819258	2.00234881368707,3.94720729838742
	2.00638805872044,0.12558653091355	2.00638805872044,3.94224897440645
	2.01066527637041,0.12634973363451	2.01066527637041,3.93729065042549
	2.0148413108609,0.12673156169548	2.0148413108609,3.93233232644452
	2.01901547965543,0.12730405964795	2.01901547965543,3.92756470723205
	2.02317204819033,0.12806726236892	2.02317204819033,3.92260638325108
	2.02740643840996,0.12940252707989	2.02740643840996,3.91764805927011
	2.03167975122858,0.130356417130859	2.03167975122858,3.91268973528914
	2.03568214678781,0.13092889764483	2.03568214678781,3.90811282084517
	2.03985937789388,0.13188278769579	2.03985937789388,3.90315449686421
	2.04425137099917,0.13283667774676	2.04425137099917,3.89819617288324
	2.048446838387,0.13398125512773	2.048446838387,3.89323784890227
	2.05234881322178,0.134744405533199	2.05234881322178,3.8888516392268
	2.05661231402545,0.13569829558417	2.05661231402545,3.88389331524583
	2.06095170656381,0.13684287296514	2.06095170656381,3.87893499126486
	2.06533775174469,0.1377967630161	2.06533775174469,3.8739766672839
	2.06901548314781,0.13855989598308	2.06901548314781,3.86978116237692
	2.07341048711483,0.13951378603404	2.07341048711483,3.86482283839596
	2.07776161905732,0.14084905074501	2.07776161905732,3.85986451441499
	2.08217678157358,0.14161225346598	2.08217678157358,3.85490619043402
	2.08568214632252,0.14237535155596	2.08568214632252,3.85109209506404
	2.0900719976256,0.14351992893692	2.0900719976256,3.84613377108308
	2.09445417289582,0.14466450631789	2.09445417289582,3.84117544710211
	2.09891800227988,0.14580908369886	2.09891800227988,3.83621712312114
	2.1023488136877,0.14657218178883	2.1023488136877,3.83240302775117
	2.10684683997044,0.1473353845098	2.10684683997044,3.8274447037702
	2.11140417648112,0.14847996189077	2.11140417648112,3.82248637978923
	2.11590108320659,0.14924316461174	2.11590108320659,3.81752805580826
	2.11901548058728,0.14981552305622	2.11901548058728,3.81428607474378
	2.12341045871299,0.15096010043719	2.12341045871299,3.80932775076281
	2.12808828253954,0.15172330315815	2.12808828253954,3.80436942678185
	2.13266478934398,0.15267719320912	2.13266478934398,3.79941110280088
	2.13568214562442,0.1534402389836	2.13568214562442,3.7961691217364
	2.14034032889195,0.15439412903457	2.14034032889195,3.79121079775543
	2.14502568906861,0.15534801908554	2.14502568906861,3.78625247377446
	2.14973813210136,0.1561112218065	2.14973813210136,3.7812941497935
	2.15234883627007,0.156683527935491	2.15234883627007,3.77862428303451
	2.15707315443202,0.15744673065645	2.15707315443202,3.77366595905355
	2.16177985557242,0.15840062070742	2.16177985557242,3.76870763507258
	2.16666526100629,0.15935451075839	2.16666526100629,3.76374931109161
	2.169015511085,0.15954540735037	2.169015511085,3.76146085386963
	2.17368533178825,0.16068998473134	2.17368533178825,3.75650252988866
	2.17862148070685,0.16126250012231	2.17862148070685,3.75154420590769
	2.1834874385767,0.16221639017328	2.1834874385767,3.74658588192672
	2.18568216238667,0.16240726932676	2.18568216238667,3.74448812947324
	2.19055417014933,0.16355184670773	2.19055417014933,3.73952980549227
	2.19552925540241,0.164315049428701	2.19552925540241,3.7345714815113
	2.20055499427764,0.16488756481967	2.20055499427764,3.72961315753033
	2.20234881368834,0.165459783756161	2.20234881368834,3.72789681461384
	2.20735250364108,0.16641367380713	2.20735250364108,3.72293849063287
	2.21250255923485,0.16717687652809	2.21250255923485,3.71798016665191
	2.21753399646797,0.16794007924906	2.21753399646797,3.71302184267094
	2.21901547942389,0.16832159341705	2.21901547942389,3.71149620452295
	2.22438326806902,0.16908479613802	2.22438326806902,3.70653788054198
	2.22956048427561,0.17003868618899	2.22956048427561,3.70157955656101
	2.23481577732074,0.17061120157995	2.23481577732074,3.69662123258005
	2.23568214725469,0.17061127133395	2.23568214725469,3.69585841350605
	2.24097725942928,0.17137447405492	2.24097725942928,3.69090008952508
	2.24621300759807,0.17194698944589	2.24621300759807,3.68594176554411
	2.25161576791554,0.17309156682685	2.25161576791554,3.68098344156315
	2.25234881322304,0.17309161914235	2.25234881322304,3.68041132725765
	2.25778658781609,0.17385482186332	2.25778658781609,3.67545300327668
	2.263117452024,0.17461802458429	2.263117452024,3.67049467929571
	2.26872068758876,0.17538122730525	2.26872068758876,3.66553635531475
	2.26901548035543,0.17538124474375	2.26901548035543,3.66534565054625
	2.27457114789002,0.17614444746472	2.27457114789002,3.66038732656528
	2.2801976164214,0.17690765018569	2.2801976164214,3.65542900258431
	2.28568214655659,0.17748013069966	2.28568214655659,3.65085208814034
	2.29116461963044,0.17824333342063	2.29116461963044,3.64589376415937
	2.29703985662555,0.17919722347159	2.29703985662555,3.64093544017841
	2.30234881322336,0.17957899921707	2.30234881322336,3.63654923050293
	2.30828356717689,0.18053288926803	2.30828356717689,3.63159090652197
	2.31435917069954,0.181105404659	2.31435917069954,3.626632582541
	2.31901547919172,0.18167779798048	2.31901547919172,3.62300919193952
	2.32500152767843,0.18263168803145	2.32500152767843,3.61805086795855
	2.33129862102008,0.18320420342241	2.33129862102008,3.61309254397759
	2.33568214678971,0.18396724919689	2.33568214678971,3.60985056291311
	2.34201743568162,0.18492113924786	2.34201743568162,3.60489223893214
	2.34865094631897,0.18568434196883	2.34865094631897,3.59993391495117
	2.35234889843016,0.18606596076781	2.35234889843016,3.59726404819219
	2.35900949937334,0.18682916348878	2.35900949937334,3.59230572421122
	2.36602788674532,0.18778305353975	2.36602788674532,3.58734740023025
	2.36901548035606,0.18797393269323	2.36901548035606,3.58524964777677
	2.37613430521442,0.1889278227442	2.37613430521442,3.5802913237958
	2.38337045217748,0.18988171279517	2.38337045217748,3.57533299981483
	2.38568214655722,0.18969114753466	2.38568214655722,3.57399806643534
	2.39293772059751,0.19064503758563	2.39293772059751,3.56903974245437
	2.40065225235303,0.1917896149666	2.40065225235303,3.5640814184734
	2.4023488134568,0.19217107681909	2.4023488134568,3.56312789463091
	2.41008007222194,0.19312496687006	2.41008007222194,3.55816957064994
	2.41828632218707,0.19407885692103	2.41828632218707,3.55321124666897
	2.41901548058918,0.19407889179802	2.41901548058918,3.55282983713198
	2.42741033067239,0.19503278184899	2.42741033067239,3.54787151315101
	2.43568214679034,0.19579594969296	2.43568214679034,3.54329459870704
	2.44414831027323,0.19713121440393	2.44414831027323,3.53833627472607
	2.45234890844139,0.1978943648094	2.45234890844139,3.5339500650506
	2.46137161713213,0.19903894219037	2.46137161713213,3.52899174106963
	2.46901547989108,0.20018343237884	2.46901547989108,3.52498694093116
	2.47871422446913,0.20113732242981	2.47871422446913,3.52002861695019
	2.48568214655786,0.20190040308129	2.48568214655786,3.51640522634871
	2.49556809535767,0.20342635512225	2.49556809535767,3.51144690236775
	2.50234881415585,0.204189400896729	2.50234881415585,3.50820492130327
	2.51195424017899,0.2057153529377	2.51195424017899,3.5032465973223
	2.5190154796586,0.20628771138218	2.5190154796586,3.50000461625782
	2.52898302087904,0.20800435075315	2.52898302087904,3.49504629227685
	2.53568224503451,0.20895808385763	2.53568224503451,3.49180431121237
	2.54587551335025,0.2102933485686	2.54587551335025,3.4868459872314
	2.55234881322495,0.21124706423458	2.55234881322495,3.48379471093542
	2.56213114768698,0.21296370360554	2.56213114768698,3.47883638695446
	2.56901547965891,0.21391743671002	2.56901547965891,3.47559440588998
	2.57889947476263,0.21544338875099	2.57889947476263,3.47063608190901
	2.5856821472569,0.21639712185547	2.5856821472569,3.46739410084453
	2.59509507345232,0.21811376122644	2.59509507345232,3.46243577686356
	2.60234881299246,0.21944890386791	2.60234881299246,3.45881238626209
	2.6114493422039,0.22116554323888	2.6114493422039,3.45385406228112
	2.61901550200847,0.22231001598886	2.61901550200847,3.45003996691114
	2.62786134695881,0.22421734268982	2.62786134695881,3.44508164293018
	2.63568214679161,0.2255525376468	2.63568214679161,3.4408861380232
	2.64416000684258,0.22745986434777	2.64416000684258,3.43592781404223
	2.65234881322558,0.228795076743241	2.65234881322558,3.43154160436676
	2.66023623381598,0.23108377810421	2.66023623381598,3.42658328038579
	2.66863863282075,0.23280041747517	2.66863863282075,3.42162495640483
	2.66901549153258,0.23299112224367	2.66901549153258,3.42143425163633
	2.67725087210295,0.23489844894464	2.67725087210295,3.41647592765536
	2.68522215076823,0.23699646297561	2.68522215076823,3.41151760367439
	2.68568214679193,0.23699648041411	2.68568214679193,3.41132689890589
	2.69352034294754,0.23890380711507	2.69352034294754,3.40636857492493
	2.70142915292503,0.24100182114604	2.70142915292503,3.40141025094396
	2.7023488136915,0.24081116869304	2.7023488136915,3.40102884140696
	2.70996210711287,0.24309987005401	2.70996210711287,3.39607051742599
	2.71781468081419,0.24481650942497	2.71781468081419,3.39111219344503
	2.71901548035828,0.24500724907047	2.71901548035828,3.39054007913953
	2.72653675334312,0.24710526310144	2.72653675334312,3.38558175515856
	2.73419672012661,0.249012589802411	2.73419672012661,3.38062343117759
	2.73568214632664,0.2493940342164	2.73568214632664,3.3798606121036
	2.74298630482191,0.25130136091737	2.74298630482191,3.37490228812263
	2.75031198167801,0.25359006227834	2.75031198167801,3.36994396414166
	2.75234881369182,0.25378085423933	2.75234881369182,3.36879973553067
	2.75929850811256,0.2558788682703	2.75929850811256,3.3638414115497
	2.76629164130849,0.25778619497127	2.76629164130849,3.35888308756873
	2.76901548175542,0.25873980600625	2.76901548175542,3.35697603988375
	2.77555556767898,0.260837820037219	2.77555556767898,3.35201771590278
	2.78197329989228,0.26293583406819	2.78197329989228,3.34705939192181
	2.78568214725817,0.263889532295671	2.78568214725817,3.34419882039433
	2.79162279861751,0.26598754632664	2.79162279861751,3.33924049641336
	2.79741641246178,0.26789487302761	2.79741641246178,3.33428217243239
	2.80234881299372,0.26961146008308	2.80234881299372,3.32989596275692
	2.8076796602069,0.27190016144405	2.8076796602069,3.32493763877595
	2.81270518303948,0.27399817547501	2.81270518303948,3.31997931479499
	2.81761805429298,0.275905502175981	2.81761805429298,3.31502099081402
	2.81901555648601,0.27628699890547	2.81901555648601,3.31368605743453
	2.82343278328054,0.27819432560644	2.82343278328054,3.30872773345356
	2.82782486019548,0.28048302696741	2.82782486019548,3.30376940947259
	2.83198940624519,0.28239035366838	2.83198940624519,3.29881108549162
	2.83568214632727,0.28410694072385	2.83568214632727,3.29442487581615
	2.83935253414249,0.28620495475482	2.83935253414249,3.28946655183518
	2.84301732137774,0.28811228145578	2.84301732137774,3.28450822785422
	2.84642349251521,0.29021029548675	2.84642349251521,3.27954990387325
	2.84970901686566,0.29192693485772	2.84970901686566,3.27459157989228
	2.85234882672951,0.29364348703619	2.85234882672951,3.27058677975381
	2.85525147693039,0.29574150106716	2.85525147693039,3.26562845577284
	2.85817156303086,0.29764882776813	2.85817156303086,3.26067013179187
	2.86083505284614,0.2995561544691	2.86083505284614,3.2557118078109
	2.86342082038426,0.30146348117007	2.86342082038426,3.25075348382993
	2.8659075055915,0.30356149520103	2.8659075055915,3.24579515984897
	2.86826969016458,0.305468821902	2.86826969016458,3.240836835868
	2.86901548035923,0.30623171072999	2.86901548035923,3.23931119772001
	2.87117712659498,0.30813903743096	2.87117712659498,3.23435287373904
	2.87332135718514,0.30985567680193	2.87332135718514,3.22939454975807
	2.87532775954412,0.31176300350289	2.87532775954412,3.22443622577711
	2.87728941569734,0.31367033020386	2.87728941569734,3.21947790179614
	2.87915002208812,0.31576834423483	2.87915002208812,3.21451957781517
	2.88091145558703,0.3176756709358	2.88091145558703,3.2095612538342
	2.88262809375843,0.31939231030677	2.88262809375843,3.20460292985323
	2.88429224706678,0.32129963700773	2.88429224706678,3.19964460587227
	2.88568215773501,0.32301622406321	2.88568215773501,3.19525839619679
	2.88720635823751,0.32454217610417	2.88720635823751,3.19030007221583
	2.88866447645941,0.32644950280514	2.88866447645941,3.18534174823486
	2.89005454915963,0.32835682950611	2.89005454915963,3.18038342425389
	2.891465952813,0.33026415620708	2.891465952813,3.17542510027292
	2.8927744181931,0.33179010824805	2.8927744181931,3.17046677629195
	2.89406337454877,0.33350674761901	2.89406337454877,3.16550845231099
	2.89528039265725,0.33522338698998	2.89528039265725,3.16055012833002
	2.89647217055796,0.33713071369095	2.89647217055796,3.15559180434905
	2.8976445551381,0.33884735306192	2.8976445551381,3.15063348036808
	2.89875668756295,0.34056399243288	2.89875668756295,3.14567515638712
	2.89985520371308,0.34228063180385	2.89985520371308,3.14071683240615
	2.90091094085622,0.34399727117482	2.90091094085622,3.13575850842518
	2.90192196555027,0.34590459787579	2.90192196555027,3.13080018444421
	2.90234881322716,0.34628614692078	2.90234881322716,3.12889313675922
	2.90332654290752,0.34819347362174	2.90332654290752,3.12393481277826
	2.90429075455669,0.34971942566271	2.90429075455669,3.11897648879729
	2.90522970667531,0.35143606503368	2.90522970667531,3.11401816481632
	2.90613563266954,0.35315270440465	2.90613563266954,3.10905984083535
	2.90702215789345,0.35506003110561	2.90702215789345,3.10410151685439
	2.90789509012311,0.35658598314658	2.90789509012311,3.09914319287342
	2.90873887777926,0.35811193518755	2.90873887777926,3.09418486889245
	2.90957486718014,0.36001926188852	2.90957486718014,3.08922654491148
	2.91036613016365,0.36135452659949	2.91036613016365,3.08426822093051
	2.91114963097661,0.36307116597045	2.91114963097661,3.07930989694955
	2.91192932473615,0.36459711801142	2.91192932473615,3.07435157296858
	2.91267780615183,0.366313757382391	2.91267780615183,3.06939324898761
	2.91341271156799,0.36783970942336	2.91341271156799,3.06443492500664
	2.91413204096041,0.36955634879433	2.91413204096041,3.05947660102567
	2.91483387764893,0.37089161350529	2.91483387764893,3.05451827704471
	2.91553375621806,0.37260825287626	2.91553375621806,3.04955995306374
	2.91620835639946,0.37413420491723	2.91620835639946,3.04460162908277
	2.91686158069645,0.3756601569582	2.91686158069645,3.0396433051018
	2.91751286410158,0.37737679632917	2.91751286410158,3.03468498112083
	2.9181505261103,0.37871206104013	2.9181505261103,3.02972665713987
	2.91877848598783,0.3804287004111	2.91877848598783,3.0247683331589
	2.91901547989394,0.38061956212609	2.91901547989394,3.02286128547391
	2.91962006921733,0.38233620149706	2.91962006921733,3.01790296149294
	2.92022081819626,0.38386215353802	2.92022081819626,3.01294463751198
	2.92080410007978,0.38519741824899	2.92080410007978,3.00798631353101
	2.92137182037345,0.38672337028996	2.92137182037345,3.00302798955004
	2.92174701849016,0.38767710339444	2.92174701849016,2.99978600848556
	2.92174920568926,0.38786780816294	2.92174920568926,2.99959530371706
	2.92177997710123,0.36059085303905	2.92177997710123,3.09437557366095
	2.92178054188516,0.36001873873356	2.92178054188516,3.09494768796644
	2.92178832547374,0.35982758056409	2.92178832547374,3.10009671671591
	2.92179609975014,0.35887367307462	2.92179609975014,3.10524574546538
	2.92180776232875,0.35963595155516	2.92180776232875,3.11039477421484
	2.92181942793383,0.35982618548419	2.92181942793383,3.11535309819581
	2.92183498207394,0.36020705442772	2.92183498207394,3.12088353648228
	2.92185053155795,0.36020660102676	2.92185053155795,3.12584186046324
	2.92186997237064,0.35982472065029	2.92186997237064,3.13137229874971
	2.92189136385297,0.35982424981082	2.92189136385297,3.13652132749918
	2.92191275137763,0.35887035975986	2.92191275137763,3.14147965148014
	2.92193607537084,0.35791646970889	2.92193607537084,3.14643797546111
	2.92196328766627,0.35639050022942	2.92196328766627,3.15158700421058
	2.92199634079601,0.35524592284846	2.92199634079601,3.15654532819154
	2.92203716377885,0.35391064069899	2.92203716377885,3.16169435694101
	2.92208771240614,0.35276606331802	2.92208771240614,3.16665268092198
	2.92215186543511,0.35124011127705	2.92215186543511,3.17161100490295
	2.92223351093519,0.34971415923608	2.92223351093519,3.17656932888392
	2.9223384815925,0.34818820719512	2.9223384815925,3.18152765286488
	2.92247651119966,0.34647156782415	2.92247651119966,3.18648597684585
	2.92264760580958,0.34475492845318	2.92264760580958,3.19144430082682
	2.92286728417607,0.34284760175221	2.92286728417607,3.19640262480779
	2.92313362426447,0.34055890039125	2.92313362426447,3.20136094878875
	2.92344855462796,0.33865157369028	2.92344855462796,3.20631927276972
	2.92381398868746,0.33636287232931	2.92381398868746,3.21127759675069
	2.92423584712924,0.33369279630834	2.92423584712924,3.21623592073166
	2.92471021930183,0.331022720287371	2.92471021930183,3.22119424471263
	2.92526044828842,0.32835264426641	2.92526044828842,3.22615256869359
	2.92586513445853,0.32568256824544	2.92586513445853,3.23111089267456
	2.92651841742227,0.32301249222447	2.92651841742227,3.23606921665553
	2.92725532495788,0.3205331035335	2.92725532495788,3.2410275406365
	2.92806989447426,0.31786302751253	2.92806989447426,3.24598586461747
	2.92894868592978,0.315002264161571	2.92894868592978,3.25094418859843
	2.9299110726238,0.3121415008106	2.9299110726238,3.2559025125794
	2.93095898892962,0.30928073745963	2.93095898892962,3.26086083656037
	2.93214106143988,0.30661066143866	2.93214106143988,3.26581916054134
	2.93338724437587,0.3035592107577	2.93338724437587,3.2707774845223
	2.93478904670243,0.30088913473673	2.93478904670243,3.27573580850327
	2.93632296167476,0.29745630939576	2.93632296167476,3.28069413248424
	2.93797551014003,0.29459554604479	2.93797551014003,3.28565245646521
	2.93844664330239,0.2942140667538	2.93844664330239,3.2867966850762
	2.94030715657133,0.290971928742831	2.94030715657133,3.29175500905717
	2.94241655261106,0.288111165391859	2.94241655261106,3.29671333303814
	2.94478076165283,0.2848690273809	2.94478076165283,3.3016716570191
	2.94733341576483,0.28181757669993	2.94733341576483,3.30662998100007
	2.95024757535891,0.27838475135896	2.95024757535891,3.31158830498104
	2.95353312461945,0.27552398800799	2.95353312461945,3.31654662896201
	2.95511331043477,0.27399829754451	2.95511331043477,3.31864438141549
	2.958949113592,0.27056547220354	2.958949113592,3.32360270539646
	2.96341286033044,0.26732333419257	2.96341286033044,3.32856102937743
	2.96851262198513,0.2640811961816	2.96851262198513,3.3335193533584
	2.97177997640313,0.26217407874262	2.97177997640313,3.33618922011738
	2.97788602587694,0.25874125340165	2.97788602587694,3.34114754409835
	2.9850990525508,0.25530842806068	2.9850990525508,3.34610586807932
	2.98844664330271,0.2541641296957	2.98844664330271,3.3480129157643
	2.99705005533336,0.25073130435473	2.99705005533336,3.35297123974527
	3.00511330950387,0.24825203773325	3.00511330950387,3.35659463034675
	3.00518064147949,NaN	3.00518064147949,3.35716674465225
	3.0051811953216,0.22326688802311	3.0051811953216,3.41247112751689
	3.00518314180076,0.22517309866016	3.00518314180076,3.41971790871984
	3.00518703010298,0.2225029877622	3.00518703010298,3.4250576422378
	3.00519286581558,0.22212108994723	3.00519286581558,3.43077878529277
	3.00520452653176,0.22288333355077	3.00520452653176,3.43630922357923
	3.00522785448265,0.2236456120313	3.00522785448265,3.4414582523287
	3.00528422648389,0.22288240931033	3.00528422648389,3.44641657630967
	3.0054164178176,0.22097508260937	3.0054164178176,3.45137490029063
	3.00567691055317,0.2186863812484	3.00567691055317,3.4563332242716
	3.00606571446839,0.21582561789743	3.00606571446839,3.46129154825257
	3.0065498562855,0.21258347988646	3.0065498562855,3.46624987223354
	3.0071117369089,0.20953202920549	3.0071117369089,3.47120819621451
	3.00775330188652,0.20667126585453	3.00775330188652,3.47616652019547
	3.00843764121504,0.20342912784356	3.00843764121504,3.48112484417644
	3.00917255827143,0.20037767716259	3.00917255827143,3.48608316815741
	3.00996187850066,0.19732622648162	3.00996187850066,3.49104149213838
	3.01078812991845,0.19427477580065	3.01078812991845,3.49599981611935
	3.01166114944983,0.19122332511969	3.01166114944983,3.50095814010031
	3.01258269220859,0.18817187443872	3.01258269220859,3.50591646408128
	3.01355672146002,0.18531111108775	3.01355672146002,3.51087478806225
	3.01458905429237,0.18264103506678	3.01458905429237,3.51583311204322
	3.01562536552231,0.17997095904582	3.01562536552231,3.52079143602418
	3.01679179705635,0.17711019569485	3.01679179705635,3.52574976000515
	3.01802254993708,0.17482149433388	3.01802254993708,3.53070808398612
	3.01935245871494,0.17253279297291	3.01935245871494,3.53566640796709
	3.02081642708333,0.17062546627194	3.02081642708333,3.54062473194806
	3.02184730721504,0.16909967117746	3.02184730721504,3.54386671301254
	3.02359692518273,0.1670016571465	3.02359692518273,3.5488250369935
	3.02568300374777,0.16452226845553	3.02568300374777,3.55378336097447
	3.02828417340459,0.16242425442456	3.02828417340459,3.55874168495544
	3.03164569588143,0.16032624039359	3.03164569588143,3.56370000893641
	3.03627668966837,0.15765616437263	3.03627668966837,3.56865833291737
	3.03851397411462,0.15670255333764	3.03851397411462,3.57056538060236
	3.04513099566864,0.15365110265667	3.04513099566864,3.57552370458333
	3.05261791717257,0.1498369026557	3.05261791717257,3.5804820285643
	3.05518067546928,0.14888334393621	3.05518067546928,3.58181696194379
	3.06219324528742,0.14487845660524	3.06219324528742,3.58677528592476
	3.06947029089481,0.14087356927427	3.06947029089481,3.59173360990573
	3.07184730768097,0.13953860101779	3.07184730768097,3.59344995282221
	3.07870940146029,0.13572440101682	3.07870940146029,3.59840827680318
	3.08537382063151,0.131910201015851	3.08537382063151,3.60336660078415
	3.08851400437953,0.12981243112387	3.08851400437953,3.60565505800613
	3.09472534438415,0.1261889184529	3.09472534438415,3.6106133819871
	3.10117049539056,0.12256540578193	3.10117049539056,3.61557170596807
	3.10518064101451,0.12027687880595	3.10518064101451,3.61862298226405
	3.11122046596413,0.11665336613498	3.11122046596413,3.62358130624502
	3.11732293979227,0.11322054079401	3.11732293979227,3.62853963022599
	3.12184731024214,0.11093197894104	3.12184731024214,3.63197231605896
	3.12787200266075,0.10749915360007	3.12787200266075,3.63693064003993
	3.13394357354234,0.1038756409291	3.13394357354234,3.6418889640209
	3.13851397434806,0.10177776640612	3.13851397434806,3.64532164985388
	3.14462009529287,0.0987263157251506	3.14462009529287,3.65027997383485
	3.1509381615342,0.0956748650441899	3.1509381615342,3.65523829781581
	3.15518064380849,0.0937676952897104	3.15518064380849,3.65848027888029
	3.16139973178258,0.0910976192687394	3.16139973178258,3.66343860286126
	3.16791269946376,0.0882368559177698	3.16791269946376,3.66839692684223
	3.1718473076816,0.0869017830302901	3.1718473076816,3.67125749836971
	3.1784215686202,0.0844223943393203	3.1784215686202,3.67621582235068
	3.18560706941085,0.0821336929783505	3.18560706941085,3.68117414633165
	3.18851397434837,0.0813707692733701	3.18851397434837,3.68308119401663
	3.19599083287401,0.0792727552423997	3.19599083287401,3.6880395179976
	3.20435295924598,0.0771747412114299	3.20435295924598,3.69299784197857
	3.20518064450722,0.07698401900443	3.20518064450722,3.69337925151557
	3.21420751201911,0.0750766923034698	3.21420751201911,3.69833757549653
	3.22184736006295,0.0741229243219896	3.22184736006295,3.70196096609801
	3.23187922425972,0.0716435356310199	3.23187922425972,3.70691929007898
	3.2385139745815,0.0706898374035401	3.2385139745815,3.70977986160646
	3.25036662906604,0.0685918233725702	3.25036662906604,3.71473818558743
	3.25518064054985,0.0684009790960798	3.25518064054985,3.71645452850392
	3.26745021266441,0.0664936523951205	3.26745021266441,3.72141285248488
	3.27184730721663,0.0659214508971302	3.27184730721663,3.72293849063287
	3.28417238948985,0.0642048115261602	3.28417238948985,3.72789681461384
	3.28851397434901,0.0636326100281699	3.28851397434901,3.72942245276183
	3.30102662401916,0.0619159706572003	3.30102662401916,3.7343807767428
	3.30518064357663,0.06134376915921	3.30518064357663,3.73590641489079
	3.31763596744514,0.0590550677982402	3.31763596744514,3.74086473887176
	3.32184732188363,0.0588642409602498	3.32184732188363,3.74239037701975
	3.33345200432894,0.0569569142592798	3.33345200432894,3.74734870100072
	3.33851397458213,0.0561939731158003	3.33851397458213,3.7494464534542
	3.35000501602887,0.0544773337448299	3.35000501602887,3.75440477743517
	3.35518064078329,0.0539050799313405	3.35518064078329,3.75650252988866
	3.36589253625969,0.0519977532303701	3.36589253625969,3.76146085386963
	3.37184740662482,0.0510440898798898	3.37184740662482,3.76394001586011
	3.38221165664025,0.0493274505089199	3.38221165664025,3.76889833984108
	3.38851397434964,0.04856443961144	3.38851397434964,3.77175891136856
	3.3983079969988,0.0466571129104696	3.3983079969988,3.77671723534953
	3.40518064078361,0.0457033798059898	3.40518064078361,3.77995921641401
	3.41478069740175,0.0437960531050297	3.41478069740175,3.78491754039497
	3.42184730745038,0.0428422851235499	3.42184730745038,3.78854093099645
	3.43097444459655,0.04093495842258	3.43097444459655,3.79349925497742
	3.43851405583156,0.0397904682341097	3.43851405583156,3.79750405511589
	3.44730734537907,0.0382645161931405	3.44730734537907,3.80246237909686
	3.45518064078393,0.0367386164676704	3.45518064078393,3.80684858877233
	3.46345624323569,0.0352126644267004	3.46345624323569,3.8118069127533
	3.4717070631735,0.0336867123857298	3.4717070631735,3.81676523673427
	3.47184731350362,0.0342587918142301	3.47184731350362,3.81657453196577
	3.47961020016881,0.0325421524432596	3.47961020016881,3.82153285594674
	3.48745316532639,0.0308255130723003	3.48745316532639,3.8264911799277
	3.48851397435028,0.0308254607568004	3.48851397435028,3.8270632942332
	3.495949712136,0.0294901960458298	3.495949712136,3.83202161821417
	3.50340340404432,0.0281549313348597	3.50340340404432,3.83697994219514
	3.50518064078424,0.0277734520438702	3.50518064078424,3.83812417080613
	3.51240882210554,0.0264381873329	3.51240882210554,3.8430824947871
	3.51949745127767,0.0251029226219397	3.51949745127767,3.84804081876806
	3.52184730745102,0.0249120957839502	3.52184730745102,3.84956645691605
	3.52848982553066,0.02357683107298	3.52848982553066,3.85452478089702
	3.53534665233899,0.0222415663620099	3.53534665233899,3.85948310487799
	3.53851401578981,0.0214786077800202	3.53851401578981,3.86177156209998
	3.54492955428548,0.0201433430690598	3.54492955428548,3.86672988608094
	3.55142711286382,0.0191894530180905	3.55142711286382,3.87168821006191
	3.55518064148297,0.0186171294506097	3.55518064148297,3.87454878158939
	3.56138573790136,0.0170911774096405	3.56138573790136,3.87950710557036
	3.56757568339719,0.0159466000286699	3.56757568339719,3.88446542955133
	3.57184730768414,0.0151835368156901	3.57184730768414,3.88789811538431
	3.57776903854903,0.0140389594347297	3.57776903854903,3.89285643936527
	3.58376116789158,0.0128943820537604	3.58376116789158,3.89781476334624
	3.58851397435091,0.0123219712937801	3.58851397435091,3.90162885871622
	3.59425827692427,0.0111773939128197	3.59425827692427,3.90658718269718
	3.5999934430816,0.0102235038618503	3.5999934430816,3.91154550667815
	3.60518064031927,0.00926966612638003	3.60518064031927,3.91593171635362
	3.61066111988744,0.00812508874540985	3.61066111988744,3.92089004033459
	3.61637700470322,0.00736188602443999	3.61637700470322,3.92584836431556
	3.62184730768445,0.00621734352046976	3.62184730768445,3.93042527875953
	3.62713281527299,0.00507276613949958	3.62713281527299,3.9353836027405
	3.63271436695285,0.00430956341853017	3.63271436695285,3.94034192672147
	3.63821627641611,0.00354636069757053	3.63821627641611,3.94530025070243
	3.63851397388562,0.00354634325907055	3.63851397388562,3.94549095547093
	3.64384086481763,0.00259245320809986	3.64384086481763,3.9504492794519
	3.64937008691511,0.00163856315712962	3.64937008691511,3.95540760343287
	3.65490139401047,0.00106604776616015	3.65490139401047,3.96036592741384
	3.65518064148361,0.000875342997670003	3.65518064148361,3.96055663218233
	3.66045837805501,0.00011214027670059	3.66045837805501,3.9655149561633
	3.66578722873604,-0.000651062444270156	3.66578722873604,3.97047328014427
	3.67119961948088,-0.00179563982524034	3.67119961948088,3.97543160412524
	3.67184734051022,-0.00160498737223946	3.67184734051022,3.97581301366224
	3.67693506267567,-0.00255887742319993	3.67693506267567,3.9807713376432
	3.68236900251155,-0.00332208014416979	3.68236900251155,3.98572966162417
	3.68767863796753,-0.00389459553514016	3.68767863796753,3.99068798560514
	3.68851397621398,-0.00408535261913023	3.68851397621398,3.99145080467913
	3.69369837537331,-0.00503924267009959	3.69369837537331,3.9964091286601
	3.69903698918033,-0.00580244539106989	3.69903698918033,4.00136745264107
	3.7043385602854,-0.00618427345203987	3.7043385602854,4.00632577662204
	3.70518070573799,-0.00637501309753041	3.70518070573799,4.00689789092753
	3.71022950483884,-0.00732890314849932	3.71022950483884,4.0118562149085
	3.7154048881749,-0.00771073120947019	3.7154048881749,4.01681453888947
	3.72065427287241,-0.00847393393044005	3.72065427287241,4.02177286287044
	3.72184730745228,-0.00847403856143014	3.72184730745228,4.02291709148143
	3.72703755536126,-0.0092372412824	3.72703755536126,4.0278754154624
	3.73205733816393,-0.0100004440033699	3.73205733816393,4.03283373944337
	3.7372811087695,-0.0107636467243299	3.7372811087695,4.03779206342433
	3.73851407096576,-0.0109544386853297	3.73851407096576,4.03893629203533
	3.74359005791756,-0.0115269540762899	3.74359005791756,4.04389461601629
	3.74862354127021,-0.0122901567972597	3.74862354127021,4.04885293999726
	3.7537018420668,-0.0130533595182296	3.7537018420668,4.05381126397823
	3.75518064101863,-0.0130534815877201	3.75518064101863,4.05514619735772
	3.76003842698185,-0.01381668430869	3.76003842698185,4.06010452133869
	3.7651282299547,-0.0143891996996599	3.7651282299547,4.06506284531966
	3.77004869319862,-0.0151524024206298	3.77004869319862,4.07002116930063
	3.7718473074526,-0.0149618545986199	3.7718473074526,4.07154680744862
	3.77659480573453,-0.0159157446495799	3.77659480573453,4.07650513142958
	3.78147058982041,-0.0162975727105499	3.78147058982041,4.08146345541055
	3.78644139542675,-0.0170607754315197	3.78644139542675,4.08642177939152
	3.78851397435218,-0.0170609498165097	3.78851397435218,4.08832882707651
	3.79314104770986,-0.0180148398674804	3.79314104770986,4.09328715105748
	3.79799755301504,-0.0185873552584397	3.79799755301504,4.09824547503844
	3.80271994634867,-0.0189691833194106	3.80271994634867,4.10320379901941
	3.80518064101895,-0.0195414720098901	3.80518064101895,4.10568296100989
	3.81005593016228,-0.0199233000708592	3.81005593016228,4.11064128499086
	3.81470245876654,-0.02049581546183	3.81470245876654,4.11559960897183
	3.81948293172306,-0.0212590181827998	3.81948293172306,4.1205579329528
	3.82184737333661,-0.0208778527847793	3.82184737333661,4.12284639017478
	3.82631100530239,-0.02183174283575	3.82631100530239,4.12780471415575
	3.83104308470368,-0.0225949455567198	3.83104308470368,4.13276303813672
	3.83569369041469,-0.0225953989576899	3.83569369041469,4.13772136211769
	3.83851397411969,-0.0229770351951704	3.83851397411969,4.14058193364517
	3.84296736896933,-0.0237402379161402	3.84296736896933,4.14554025762614
	3.84759251423943,-0.0239313786470996	3.84759251423943,4.1504985816071
	3.85218244967809,-0.0246945813680703	3.85218244967809,4.15545690558807
	3.85518073646915,-0.0246948603840504	3.85518073646915,4.15850818188405
	3.85952768305076,-0.0254580631050194	3.85952768305076,4.16346650586502
	3.86410038024094,-0.0258398911659903	3.86410038024094,4.16842482984599
	3.86858179824439,-0.0262217192269603	3.86858179824439,4.17338315382696
	3.87184730745323,-0.0264127204499305	3.87184730745323,4.17681583965993
	3.87610823157573,-0.0271759231708994	3.87610823157573,4.1817741636409
	3.88068477586171,-0.0273670639018704	3.88068477586171,4.18673248762187
	3.8850394548149,-0.0277488919628404	3.8850394548149,4.19169081160284
	3.8885140400037,-0.0279399106243101	3.8885140400037,4.19531420220431
	3.89283580620833,-0.02851242601528	3.89283580620833,4.20027252618528
	3.90518064288202,-0.0233638681052799	3.90518064288202,4.20027252618528
	3.92184730791916,-0.0170711687767797	3.92184730791916,4.20008182141678
	3.93851397481874,-0.01192262830528	3.93851397481874,4.20027252618528
	3.95518064078709,-0.00715542761678023	3.95518064078709,4.20008182141678
	3.97184730791948,-0.00315099368677974	3.97184730791948,4.20008182141678
	3.98851397412064,0.000472065583219994	3.98851397412064,4.20008182141678
	4.00518064148582,0.00371375019321985	4.00518064148582,4.20008182141678
	4.02184730791979,0.00657406014321982	4.02184730791979,4.20008182141678
	4.03851397458657,0.00943437009321979	4.03851397458657,4.20008182141678
	4.05518064148614,0.0119133053832199	4.05518064148614,4.20008182141678
	4.0718473074545,0.01420155334322	4.0718473074545,4.20008182141678
	4.08851397458688,0.0162991139732203	4.08851397458688,4.20008182141678
	4.10518064032244,0.0178246126132198	4.10518064032244,4.20008182141678
	4.12184730815323,0.0195407985832201	4.12184730815323,4.20008182141678
	4.13851397412159,0.0210662972232205	4.13851397412159,4.20008182141678
	4.15518064078836,0.0224010910947197	4.15518064078836,4.20027252618528
	4.17184730745513,0.0243079992717199	4.17184730745513,4.19989111664828
	4.1885139738891,0.02545210581322	4.1885139738891,4.20008182141678
	4.20518064102148,0.0269776044532204	4.20518064102148,4.20008182141678
	4.22184730792106,0.02812172843322	4.22184730792106,4.20008182141678
	4.23851402790008,0.0294565397432205	4.23851402790008,4.20008182141678
	4.2551806412546,0.0306006637232201	4.2551806412546,4.20008182141678
	4.27184736216485,0.0317447877032198	4.27184736216485,4.20008182141678
	4.28561202396505,0.0325075370232204	4.28561202396505,4.20008182141678
	4.28561418904772,0.0325075370232204	4.28561418904772,4.20008182141678
	4.28564506429053,0.0349870477836793	4.28564506429053,4.19378856405632
	4.28564562255593,0.0347963430151799	4.28564562255593,4.19397926882482
	4.29595916540415,0.0382291683561506	4.29595916540415,4.18902094484385
	4.3023117304917,0.03899203974564	4.3023117304917,4.18768601146436
	4.3189784597829,0.0410898445146195	4.3189784597829,4.18501614470538
	4.33564506405804,0.0426155349781094	4.33564506405804,4.18291839225189
	4.33570985753244,NaN	4.33570985753244,4.18291839225189
	4.33571041253858,0.0664564037617597	4.33571041253858,4.12875823799824
	4.33571235575847,0.0676010160197205	4.33571235575847,4.12341850448028
	4.33577066422827,0.0683642187406894	4.33577066422827,4.11846018049931
	4.33623520995203,0.0716063567516603	4.33623520995203,4.11350185651834
	4.33690398536265,0.0750391820926204	4.33690398536265,4.10854353253738
	4.33776528620951,0.0775185707835897	4.33776528620951,4.10358520855641
	4.33883847345331,0.0799979594745599	4.33883847345331,4.09862688457544
	4.34003219876439,0.08266803549553	4.34003219876439,4.09366856059447
	4.34133878238502,0.0845753621964995	4.34133878238502,4.0887102366135
	4.3428299614192,0.08686406355746	4.3428299614192,4.08375191263254
	4.3444300948628,0.0887713902584295	4.3444300948628,4.07879358865157
	4.34612545609172,0.0908694042893998	4.34612545609172,4.0738352646706
	4.348034764271,0.0925860436603703	4.348034764271,4.06887694068963
	4.35003129105937,0.0944933703613398	4.35003129105937,4.06391861670866
	4.35218923058048,0.0965913843923003	4.35218923058048,4.0589602927277
	4.35237657844268,0.0962100271708	4.35237657844268,4.0587695879592
	4.35468835453683,0.0981173538717703	4.35468835453683,4.05381126397823
	4.3571827753749,0.09945261858274	4.3571827753749,4.04885293999726
	4.35984422791724,0.10097857062371	4.35984422791724,4.04389461601629
	4.3626826817875,0.10212314800467	4.3626826817875,4.03893629203533
	4.36559309346052,0.10364910004564	4.36559309346052,4.03397796805436
	4.36869998522131,0.10460299009661	4.36869998522131,4.02901964407339
	4.36904318970196,0.10479371230361	4.36904318970196,4.02863823453639
	4.37219635696183,0.105747602354571	4.37219635696183,4.02367991055543
	4.37554014205715,0.10670149240554	4.37554014205715,4.01872158657446
	4.37898719461141,0.10803675711651	4.37898719461141,4.01376326259349
	4.38252358499492,0.10899064716748	4.38252358499492,4.00880493861252
	4.38570985729995,0.10994448490295	4.38570985729995,4.00441872893705
	4.38943885180765,0.110707687623921	4.38943885180765,3.99946040495608
	4.39320292368097,0.11147089034489	4.39320292368097,3.99450208097511
	4.39697263058933,0.11223409306585	4.39697263058933,3.98954375699415
	4.40084934240148,0.11318798311682	4.40084934240148,3.98458543301318
	4.40237652350111,0.11337884483181	4.40237652350111,3.98267838532819
	4.40629959764847,0.11376067289278	4.40629959764847,3.97772006134722
	4.41019574678125,0.11471456294374	4.41019574678125,3.97276173736626
	4.41422795599438,0.11528707833471	4.41422795599438,3.96780341338529
	4.41823482885144,0.11605028105568	4.41823482885144,3.96284508940432
	4.41904327164949,0.11605036824817	4.41904327164949,3.96189156556183
	4.42308346210229,0.11700425829914	4.42308346210229,3.95693324158086
	4.42708078484956,0.11814883568011	4.42708078484956,3.95197491759989
	4.43122766382473,0.118721351071081	4.43122766382473,3.94701659361892
	4.43523456485114,0.11948455379205	4.43523456485114,3.94205826963795
	4.43570985660185,0.11967527599904	4.43570985660185,3.94167686010096
	4.43973577101174,0.12062916605001	4.43973577101174,3.93671853611999
	4.44386719502155,0.12120168144098	4.44386719502155,3.93176021213902
	4.44798882098469,0.12234625882195	4.44798882098469,3.92680188815805
	4.45211046161452,0.12310946154291	4.45211046161452,3.92184356417709
	4.45237659054915,0.12291879165141	4.45237659054915,3.92165285940859
	4.45642448753222,0.12387268170238	4.45642448753222,3.91669453542762
	4.46056190788979,0.12482657175335	4.46056190788979,3.91173621144665
	4.4648468208954,0.12558977447432	4.4648468208954,3.90677788746568
	4.46895866790184,0.12654366452528	4.46895866790184,3.90181956348472
	4.46904318970259,0.12654366452528	4.46904318970259,3.90181956348472
	4.47312368677766,0.12749755457625	4.47312368677766,3.89686123950375
	4.47736007934955,0.12845144462722	4.47736007934955,3.89190291552278
	4.4815322397389,0.12940533467819	4.4815322397389,3.88694459154181
	4.48570985753339,0.13035920729066	4.48570985753339,3.88217697232934
	4.48989392750703,0.13150378467162	4.48989392750703,3.87721864834838
	4.49418281541816,0.13226698739259	4.49418281541816,3.87226032436741
	4.49842105995054,0.13360225210356	4.49842105995054,3.86730200038644
	4.50237652373455,0.13455610727753	4.50237652373455,3.86272508594247
	4.50666102490885,0.1353193099985	4.50666102490885,3.8577667619615
	4.51103551809329,0.13627320004947	4.51103551809329,3.85280843798053
	4.51534379816096,0.13722709010043	4.51534379816096,3.84785011399957
	4.51904328235914,0.13818089295891	4.51904328235914,3.84384531386109
	4.52316316671116,0.13932547033988	4.52316316671116,3.83888698988012
	4.52763093980493,0.14008867306084	4.52763093980493,3.83392866589916
	4.53196249451125,0.14123325044181	4.53196249451125,3.82897034191819
	4.53570986102577,0.14180567864029	4.53570986102577,3.82496554177971
	4.53996135493284,0.14295025602125	4.53996135493284,3.82000721779875
	4.54447384210534,0.14371345874222	4.54447384210534,3.81504889381778
	4.54895709786821,0.14447666146319	4.54895709786821,3.81009056983681
	4.55237662547047,0.14543042944467	4.55237662547047,3.80646717923533
	4.55676090226771,0.14619363216563	4.55676090226771,3.80150885525437
	4.56133365602939,0.147338209546601	4.56133365602939,3.7965505312734
	4.56598214787474,0.14810141226757	4.56598214787474,3.79159220729243
	4.56904319040164,0.14848306594355	4.56904319040164,3.78854093099645
	4.57343857616818,0.14943695599452	4.57343857616818,3.78358260701548
	4.57815905887456,0.15039084604549	4.57815905887456,3.77862428303451
	4.58287563837922,0.15115404876645	4.58287563837922,3.77366595905355
	4.58570992108968,0.15153570244243	4.58570992108968,3.77061468275757
	4.59042090304083,0.152680279823401	4.59042090304083,3.7656563587766
	4.59520745056745,0.15363416987437	4.59520745056745,3.76069803479563
	4.60003867562247,0.154206685265339	4.60003867562247,3.75573971081466
	4.60237652350238,0.15458826918732	4.60237652350238,3.75345125359268
	4.60714707944908,0.15554215923829	4.60714707944908,3.74849292961171
	4.61201150104146,0.15611467462926	4.61201150104146,3.74353460563074
	4.61686609455536,0.15725925201023	4.61686609455536,3.73857628164977
	4.61904325791529,0.15745013116371	4.61904325791529,3.73647852919629
	4.62394865474471,0.15821333388468	4.62394865474471,3.73152020521532
	4.62890240485416,0.15897653660565	4.62890240485416,3.72656188123435
	4.63394943138088,0.15973973932662	4.63394943138088,3.72160355725338
	4.63570985637032,0.16031195826311	4.63570985637032,3.71988721433689
	4.64073123830769,0.16088447365407	4.64073123830769,3.71492889035593
	4.64576087549574,0.16183836370504	4.64576087549574,3.70997056637496
	4.65093040915094,0.16241087909601	4.65093040915094,3.70501224239399
	4.65237660149223,0.162601671057	4.65237660149223,3.703868013783
	4.65725671411381,0.16336487377797	4.65725671411381,3.69890968980203
	4.66258571216015,0.16393738916894	4.66258571216015,3.69395136582106
	4.66770076465296,0.16489127921991	4.66770076465296,3.68899304184009
	4.66904318970386,0.1650820711809	4.66904318970386,3.6878488132291
	4.67419869362339,0.166035961231871	4.67419869362339,3.68289048924813
	4.67955303617396,0.16660847662283	4.67955303617396,3.67793216526717
	4.68497727830194,0.1675623666738	4.68497727830194,3.6729738412862
	4.68570994832845,0.1673717316593	4.68570994832845,3.6724017269807
	4.69095166514125,0.16832562171027	4.69095166514125,3.66744340299973
	4.6964672702656,0.16908882443123	4.6964672702656,3.66248507901877
	4.70215001302029,0.1696613398222	4.70215001302029,3.6575267550378
	4.70237652303741,0.1698520445907	4.70237652303741,3.6573360502693
	4.70784118493068,0.17061524731167	4.70784118493068,3.65237772628833
	4.71347544589721,0.17118776270264	4.71347544589721,3.64741940230736
	4.7190432416196,0.17176024321661	4.7190432416196,3.64284248786339
	4.72457859718674,0.17290482059757	4.72457859718674,3.63788416388243
	4.7304052467004,0.17366802331854	4.7304052467004,3.63292583990146
	4.73570985683656,0.17404979906401	4.73570985683656,3.62853963022599
	4.74169365270609,0.175003689114979	4.74169365270609,3.62358130624502
	4.74770891141721,0.17595757916595	4.74770891141721,3.61862298226405
	4.75237659730239,0.17633928515743	4.75237659730239,3.61499959166257
	4.75848548024083,0.17729317520839	4.75848548024083,3.61004126768161
	4.76490508280619,0.17805637792936	4.76490508280619,3.60508294370064
	4.7690431899373,0.17862871893534	4.7690431899373,3.60203166740466
	4.7753652890525,0.17958260898631	4.7753652890525,3.59707334342369
	4.78204548143294,0.18034581170728	4.78204548143294,3.59211501944272
	4.78570991154595,0.18072743050626	4.78570991154595,3.58944515268374
	4.79254788304513,0.18168132055723	4.79254788304513,3.58448682870277
	4.79959153367253,0.1828258979382	4.79959153367253,3.5795285047218
	4.80237652303804,0.18301675965318	4.80237652303804,3.57762145703682
	4.80952681492848,0.18397064970415	4.80952681492848,3.57266313305585
	4.81693217124991,0.18473385242512	4.81693217124991,3.56770480907488
	4.81904329376846,0.18473395705611	4.81904329376846,3.56656058046389
	4.82629336407549,0.18606922176708	4.82629336407549,3.56160225648292
	4.83421772074335,0.18721379914805	4.83421772074335,3.55664393250195
	4.83570986358853,0.18721386890204	4.83570986358853,3.55588111342796
	4.84333649578154,0.18816775895301	4.84333649578154,3.55092278944699
	4.85157007118513,0.18931233633398	4.85157007118513,3.54596446546602
	4.8523766117369,0.18950305854098	4.8523766117369,3.54558305592902
	4.86065127342533,0.19064763592194	4.86065127342533,3.54062473194806
	4.86904319017074,0.19141080376591	4.86904319017074,3.53604781750409
	4.87764775202325,0.19255538114688	4.87764775202325,3.53108949352312
	4.88570992318682,0.19350920144385	4.88570992318682,3.52689398861615
	4.89451921944654,0.19503515348482	4.89451921944654,3.52193566463518
	4.90237652350428,0.1957982690133	4.90237652350428,3.5179308644967
	4.91160921704411,0.19713353372426	4.91160921704411,3.51297254051574
	4.91904318993825,0.19808730170574	4.91904318993825,3.50934914991426
	4.92851366100442,0.19961325374671	4.92851366100442,3.50439082593329
	4.93570985683783,0.20056702172819	4.93570985683783,3.50076743533181
	4.94562485941736,0.20209297376915	4.94562485941736,3.49580911135085
	4.95237660149414,0.20285601954363	4.95237660149414,3.49256713028637
	4.96205888120053,0.2045726589146	4.96205888120053,3.4876088063054
	4.96904319017137,0.20552640945758	4.96904319017137,3.48417612047242
	4.97886299453177,0.20705236149855	4.97886299453177,3.47921779649145
	4.98570985707095,0.20800609460303	4.98570985707095,3.47597581542697
	4.99529087167065,0.20972273397399	4.99529087167065,3.47101749144601
	5.00237652350492,0.21086717184697	5.00237652350492,3.46758480561303
	5.0117841196393,0.21220243655794	5.0117841196393,3.46262648163206
	5.01904322811884,0.21372826652942	5.01904322811884,3.45900309103058
	5.02796346391269,0.21544490590038	5.02796346391269,3.45404476704962
	5.03570985707127,0.21678008341886	5.03570985707127,3.45003996691114
	5.04452836564132,0.21849672278982	5.04452836564132,3.44508164293018
	5.05237652350523,0.2200226050768	5.05237652350523,3.4408861380232
	5.0610323123776,0.22212061910777	5.0610323123776,3.43592781404223
	5.06904319017201,0.22345583150324	5.06904319017201,3.43154160436676
	5.077037310925,0.22574453286421	5.077037310925,3.42658328038579
	5.08550808207628,0.227461172235171	5.08550808207628,3.42162495640483
	5.08570986335731,0.227461172235171	5.08570986335731,3.42162495640483
	5.09367356330204,0.22936849893614	5.09367356330204,3.41666663242386
	5.10176932653796,0.23127582563711	5.10176932653796,3.41170830844289
	5.10237652373835,0.23165723517411	5.10237652373835,3.41132689890589
	5.11037078347569,0.23337387454507	5.11037078347569,3.40636857492493
	5.11835345303663,0.23528120124604	5.11835345303663,3.40141025094396
	5.11904319017232,0.23547192345304	5.11904319017232,3.40102884140696
	5.12672760842164,0.23756993748401	5.12672760842164,3.39607051742599
	5.13453906021904,0.23947726418497	5.13453906021904,3.39111219344503
	5.13570986359043,0.239668021268971	5.13570986359043,3.39034937437103
	5.14343376433377,0.241766035299941	5.14343376433377,3.38539105039006
	5.15087014000407,0.24386404933091	5.15087014000407,3.38043272640909
	5.15237657751653,0.2438641190849	5.15237657751653,3.3796699073351
	5.15943580370206,0.24577144578587	5.15943580370206,3.37471158335413
	5.16664283798584,0.24825083447684	5.16664283798584,3.36975325937316
	5.16904318993983,0.24882303597483	5.16904318993983,3.36822762122517
	5.17594643239561,0.25092105000579	5.17594643239561,3.36326929724421
	5.18286011031703,0.25282837670676	5.18286011031703,3.35831097326324
	5.18570988919925,0.25378200518025	5.18570988919925,3.35621322080975
	5.1920015938131,0.25568933188122	5.1920015938131,3.35125489682878
	5.19833963864572,0.25778734591218	5.19833963864572,3.34629657284782
	5.20237652327338,0.25893176634666	5.20237652327338,3.34305459178334
	5.20806096433754,0.261029780377631	5.20806096433754,3.33809626780237
	5.21359035172627,0.263318481738601	5.21359035172627,3.3331379438214
	5.21901642509513,0.26522580843957	5.21901642509513,3.32817961984043
	5.21904327258578,0.26503512110957	5.21904327258578,3.32817961984043
	5.22407684533538,0.26713313514053	5.22407684533538,3.32322129585947
	5.22904428994189,0.2690404618415	5.22904428994189,3.3182629718785
	5.23373942348794,0.27113847587247	5.23373942348794,3.31330464789753
	5.23570985660692,0.27209210434596	5.23570985660692,3.31120689544404
	5.24000488799832,0.27399943104692	5.24000488799832,3.30624857146308
	5.24420046550272,0.27609744507789	5.24420046550272,3.30129024748211
	5.24817051426134,0.278004771778861	5.24817051426134,3.29633192350114
	5.25204137383177,0.27972141114983	5.25204137383177,3.29137359952017
	5.2523765237393,0.27991213335683	5.2523765237393,3.29099218998317
	5.25588739315272,0.28201014738779	5.25588739315272,3.28603386600221
	5.2593266523406,0.28429884874876	5.2593266523406,3.28107554202124
	5.26262217238882,0.28601548811973	5.26262217238882,3.27611721804027
	5.26575614258241,0.2879228148207	5.26575614258241,3.2711588940593
	5.26875984510659,0.28983014152167	5.26875984510659,3.26620057007833
	5.26904326676598,0.28983017639866	5.26904326676598,3.26581916054134
	5.27181582134005,0.29192819042963	5.27181582134005,3.26086083656037
	5.2744190524815,0.2938355171306	5.2744190524815,3.2559025125794
	5.27703020945513,0.295933531161571	5.27703020945513,3.25094418859843
	5.27951869843231,0.29765017053253	5.27951869843231,3.24598586461747
	5.28184192269206,0.2993668099035	5.28184192269206,3.2410275406365
	5.28408550380398,0.30146482393447	5.28408550380398,3.23606921665553
	5.28570985684004,0.30318135867445	5.28570985684004,3.23225512128555
	5.28780192011262,0.30470731071541	5.28780192011262,3.22729679730459
	5.28975210901027,0.30661463741638	5.28975210901027,3.22233847332362
	5.29167297710134,0.30833127678735	5.29167297710134,3.21738014934265
	5.29350056342064,0.31042929081832	5.29350056342064,3.21242182536168
	5.29519585876586,0.31214593018929	5.29519585876586,3.20746350138071
	5.2969125951808,0.31405325689025	5.2969125951808,3.20250517739975
	5.29852632720596,0.31576989626122	5.29852632720596,3.19754685341878
	5.30009528089835,0.31767722296219	5.30009528089835,3.19258852943781
	5.30159422349992,0.31920317500316	5.30159422349992,3.18763020545684
	5.30237652373962,0.31996616846214	5.30237652373962,3.18496033869786
	5.30379753500551,0.32187349516311	5.30379753500551,3.18000201471689
	5.30516806445902,0.32359013453408	5.30516806445902,3.17504369073592
	5.30651146519395,0.32530677390504	5.30651146519395,3.17008536675496
	5.30776739356278,0.32721410060601	5.30776739356278,3.16512704277399
	5.3089825208324,0.32893073997698	5.3089825208324,3.16016871879302
	5.31020545613508,0.33064737934795	5.31020545613508,3.15521039481205
	5.3113583728972,0.33236401871891	5.3113583728972,3.15025207083109
	5.31250161872396,0.33408065808988	5.31250161872396,3.14529374685012
	5.31359229634362,0.33598798479085	5.31359229634362,3.14033542286915
	5.31465184985236,0.33751393683182	5.31465184985236,3.13537709888818
	5.31569001839731,0.33923057620279	5.31569001839731,3.13041877490721
	5.31678265995647,0.34056584091375	5.31678265995647,3.12546045092625
	5.31769056898017,0.34247316761472	5.31769056898017,3.12050212694528
	5.31863930983328,0.34457118164569	5.31863930983328,3.11554380296431
	5.31904326839593,0.34476206079918	5.31904326839593,3.11344605051082
	5.31995707226459,0.34647870017014	5.31995707226459,3.10848772652986
	5.32084367291719,0.34819533954111	5.32084367291719,3.10352940254889
	5.32173026192957,0.34991197891208	5.32173026192957,3.09857107856792
	5.3225837619603,0.35162861828305	5.3225837619603,3.09361275458695
	5.32341196334931,0.35296388299401	5.32341196334931,3.08865443060599
	5.32423822221685,0.35468052236498	5.32423822221685,3.08369610662502
	5.3250276602452,0.35620647440595	5.3250276602452,3.07873778264405
	5.32580537330331,0.35773242644692	5.32580537330331,3.07377945866308
	5.32656748985088,0.35925837848789	5.32656748985088,3.06882113468211
	5.32731404201494,0.36078433052885	5.32731404201494,3.06386281070115
	5.32804502094892,0.36250096989982	5.32804502094892,3.05890448672018
	5.32875852184569,0.36383623461079	5.32875852184569,3.05394616273921
	5.32944284790435,0.36536218665176	5.32944284790435,3.04898783875824
	5.33014468040238,0.366888138692731	5.33014468040238,3.04402951477727
	5.3307959628763,0.36841409073369	5.3307959628763,3.03907119079631
	5.33145890560079,0.37013073010466	5.33145890560079,3.03411286681534
	5.33210633073549,0.37165668214563	5.33210633073549,3.02915454283437
	5.3327420839794,0.3729919468566	5.3327420839794,3.0241962188534
	5.33336810343069,0.37432721156757	5.33336810343069,3.01923789487243
	5.33396689871351,0.37604385093853	5.33396689871351,3.01427957089147
	5.33456181221265,0.3775698029795	5.33456181221265,3.0093212469105
	5.33515283135664,0.37890506769047	5.33515283135664,3.00436292292953
	5.33568160204598,0.38043098485444	5.33568160204598,2.99978600848556
	5.33568378714984,0.38081239439144	5.33568378714984,2.99940459894856
	5.33571637280796,0.35296309826157	5.33571637280796,3.09723614518843
	5.33571692827971,0.35220027918758	5.33571692827971,3.09799896426242
	5.33572470534976,0.35200912101811	5.33572470534976,3.10314799301189
	5.33573442424288,0.35219932007014	5.33573442424288,3.10848772652986
	5.33574608612308,0.35277091122068	5.33574608612308,3.11363675527932
	5.33575969075757,0.35277038806571	5.33575969075757,3.11935789833429
	5.33577330097937,0.35257924733475	5.33577330097937,3.12431622231525
	5.33579080113302,0.35276944638678	5.33579080113302,3.12965595583322
	5.33580829756179,0.35238761832581	5.33580829756179,3.13461427981419
	5.33582968368962,0.35200577282635	5.33582968368962,3.13976330856365
	5.33585301536539,0.35124255266688	5.33585301536539,3.14491233731312
	5.33587634145384,0.35009797528591	5.33587634145384,3.14987066129409
	5.33590550278928,0.34876269313645	5.33590550278928,3.15501969004355
	5.33594049587964,0.34780878564698	5.33594049587964,3.16016871879302
	5.33598327442102,0.34628281616751	5.33598327442102,3.16531774754249
	5.33603576743223,0.34494755145654	5.33603576743223,3.17027607152346
	5.33610185460171,0.34380297407558	5.33610185460171,3.17523439550442
	5.33618738211829,0.34208633470461	5.33618738211829,3.18019271948539
	5.33629429925475,0.34075106999364	5.33629429925475,3.18515104346636
	5.33642843706762,0.33884374329267	5.33642843706762,3.19010936744733
	5.33659754189673,0.3369364165917	5.33659754189673,3.1950676914283
	5.33680166728715,0.33521977722074	5.33680166728715,3.20002601540926
	5.33705054749708,0.33293107585977	5.33705054749708,3.20498433939023
	5.33734024673218,0.3306423744988	5.33734024673218,3.2099426633712
	5.3376669109125,0.32835367313783	5.3376669109125,3.21490098735217
	5.33804989634266,0.32587428444687	5.33804989634266,3.21985931133313
	5.33846984834767,0.3233948957559	5.33846984834767,3.2248176353141
	5.33895199945275,0.32110619439493	5.33895199945275,3.22977595929507
	5.33946720345475,0.31843611837396	5.33946720345475,3.23473428327604
	5.34004654442222,0.31576604235299	5.34004654442222,3.23969260725701
	5.34067829179758,0.313286653662031	5.34067829179758,3.24465093123797
	5.34136648497325,0.310425890311059	5.34136648497325,3.24960925521894
	5.34212657938017,0.30775581429009	5.34212657938017,3.25456757919991
	5.34294300504753,0.30489505093912	5.34294300504753,3.25952590318088
	5.34382177694747,0.30241566224815	5.34382177694747,3.26448422716185
	5.34478411242447,0.299554898897191	5.34478411242447,3.26944255114281
	5.345853378075,0.29669413554622	5.345853378075,3.27440087512378
	5.34697325497725,0.29383337219525	5.34697325497725,3.27935919910475
	5.348235015101,0.29078192151428	5.348235015101,3.28431752308572
	5.34957843050261,0.28811184549332	5.34957843050261,3.28927584706668
	5.35102683681554,0.28486970748235	5.35102683681554,3.29423417104765
	5.35238303877632,0.28258109331387	5.35238303877632,3.29823897118613
	5.35406844295303,0.279529642632911	5.35406844295303,3.30319729516709
	5.35597544008117,0.27647819195194	5.35597544008117,3.30815561914806
	5.35805554720854,0.27342674127097	5.35805554720854,3.31311394312903
	5.3603728859355,0.27037529059	5.3603728859355,3.31807226711
	5.36298968818758,0.26713315257903	5.36298968818758,3.32303059109097
	5.36581260607649,0.26389101456807	5.36581260607649,3.32798891507193
	5.36902817683886,0.2608395638871	5.36902817683886,3.3329472390529
	5.36904973431086,0.2608395638871	5.36904973431086,3.3329472390529
	5.37257654920889,0.25740673854613	5.37257654920889,3.33790556303387
	5.37659509628479,0.25435528786516	5.37659509628479,3.34286388701484
	5.38119108510834,0.25092246252419	5.38119108510834,3.34782221099581
	5.38571637280828,0.24787106415872	5.38571637280828,3.35220842067128
	5.39147350268161,0.24443823881775	5.39147350268161,3.35716674465225
	5.39804912226778,0.24081472614679	5.39804912226778,3.36212506863321
	5.40238306834282,0.23928896592931	5.40238306834282,3.36498564016069
	5.41073315895042,0.23566545325834	5.41073315895042,3.36994396414166
	5.41904970590902,0.23318611688287	5.41904970590902,3.37433017381713
	5.41911459855817,NaN	5.41911459855817,3.37433017381713
	5.41911515286589,0.20781954019723	5.41911515286589,3.43077878529277
	5.41911709585298,0.20686545832278	5.41911709585298,3.43783486172722
	5.41912098182715,0.20705562249781	5.41912098182715,3.44355600478219
	5.41912681102122,0.20743654375685	5.41912681102122,3.44851432876315
	5.41913847127179,0.20800810003038	5.41913847127179,3.45404476704962
	5.41916179549781,0.20857970861942	5.41916179549781,3.45900309103058
	5.41922203019277,0.20781650589845	5.41922203019277,3.46396141501155
	5.41937369935511,0.20571849186748	5.41937369935511,3.46891973899252
	5.41965947746254,0.20342979050651	5.41965947746254,3.47387806297349
	5.4200716323763,0.20037833982554	5.4200716323763,3.47883638695446
	5.42058100089852,0.19732688914458	5.42058100089852,3.48379471093542
	5.42117589973096,0.19427543846361	5.42117589973096,3.48875303491639
	5.42185634819641,0.19179604977264	5.42185634819641,3.49371135889736
	5.42256601573284,0.18855391176167	5.42256601573284,3.49866968287833
	5.42337477258428,0.1858838357407	5.42337477258428,3.5036280068593
	5.42419126902424,0.18283238505974	5.42419126902424,3.50858633084026
	5.42509337283274,0.18016230903877	5.42509337283274,3.51354465482123
	5.42602461748988,0.1774922330178	5.42602461748988,3.5185029788022
	5.42704916999291,0.17482215699683	5.42704916999291,3.52346130278317
	5.42814758184658,0.17234276830586	5.42814758184658,3.52841962676414
	5.42933738998767,0.1700540669449	5.42933738998767,3.5333779507451
	5.43058747170209,0.16776536558393	5.43058747170209,3.53833627472607
	5.43203005557228,0.16528597689296	5.43203005557228,3.54329459870704
	5.43362616685102,0.16299727553199	5.43362616685102,3.54825292268801
	5.43549644440997,0.16089926150103	5.43549644440997,3.55321124666897
	5.43578126475933,0.16089920918553	5.43578126475933,3.55378336097447
	5.43805947951133,0.15841982049456	5.43805947951133,3.55874168495544
	5.44101453658573,0.15594043180359	5.44101453658573,3.56370000893641
	5.44490070794669,0.15346104311263	5.44490070794669,3.56865833291737
	5.45003534000373,0.15060027976166	5.45003534000373,3.57361665689834
	5.45244797845263,0.14945598139667	5.45244797845263,3.57552370458333
	5.45878019222874,0.1456417813957	5.45878019222874,3.5804820285643
	5.46563924720978,0.14182758139473	5.46563924720978,3.58544035254527
	5.46911459786007,0.13992048139425	5.46911459786007,3.58791951453575
	5.47557060058672,0.13591559406328	5.47557060058672,3.59287783851672
	5.48214573477533,0.13210139406231	5.48214573477533,3.59783616249769
	5.48578128384962,0.12981288452483	5.48578128384962,3.60069673402517
	5.49200463913181,0.12561730986387	5.49200463913181,3.60565505800613
	5.49814847232457,0.1216124225329	5.49814847232457,3.6106133819871
	5.50244793072801,0.11894250345842	5.50244793072801,3.61385536305158
	5.50832686000387,0.11570036544745	5.50832686000387,3.61881368703255
	5.51432635924124,0.11188616544648	5.51432635924124,3.62377201101352
	5.51911460088685,0.10902550672651	5.51911460088685,3.62758610638349
	5.52490017435908,0.105783368715541	5.52490017435908,3.63254443036446
	5.5309538791182,0.10235054337457	5.5309538791182,3.63750275434543
	5.53578126406155,0.0994898672161004	5.53578126406155,3.6415075544839
	5.54184883512752,0.09643841653513	5.54184883512752,3.64646587846487
	5.54793779395094,0.09338696585416	5.54793779395094,3.65142420244584
	5.55244793491881,0.0914797612226903	5.55244793491881,3.65504759304731
	5.55866939214519,0.0886189978717198	5.55866939214519,3.66000591702828
	5.56497079889023,0.08633029651075	5.56497079889023,3.66496424100925
	5.56911460228399,0.0848045188547704	5.56911460228399,3.66801551730523
	5.57538213572874,0.0823251301638002	5.57538213572874,3.6729738412862
	5.58209526250857,0.0798457414728304	5.58209526250857,3.67793216526717
	5.58578126778674,0.0788920781223497	5.58578126778674,3.68041132725765
	5.59303303849848,0.0767940640913798	5.59303303849848,3.68536965123862
	5.60092585107594,0.0746960500604099	5.60092585107594,3.69032797521959
	5.60244793142705,0.0746959803064207	5.60244793142705,3.69109079429358
	5.61095770153723,0.0727886536054503	5.61095770153723,3.69604911827455
	5.61911459832663,0.0708813792199803	5.61911459832663,3.70043532795002
	5.62956802204408,0.0693554271790102	5.62956802204408,3.70539365193099
	5.63578126522621,0.0680203717300296	5.63578126522621,3.70806351868997
	5.64695666253059,0.0664944196890596	5.64695666253059,3.71302184267094
	5.65244793096176,0.0659221658755702	5.65244793096176,3.71511959512443
	5.66441576877526,0.06401483917461	5.66441576877526,3.72007791910539
	5.66911459809414,0.0634426202381206	5.66911459809414,3.72179426202188
	5.68128538167721,0.0615352935371503	5.68128538167721,3.72675258600285
	5.68578126476091,0.0609630920391599	5.68578126476091,3.72827822415084
	5.69776273118778,0.05924645266819	5.69776273118778,3.73323654813181
	5.70244793491976,0.0588649385002005	5.70244793491976,3.7347621862798
	5.71397132363272,0.0569576117992305	5.71397132363272,3.73972051026077
	5.71911459762885,0.05638537542425	5.71911459762885,3.74162755794575
	5.73050307259125,0.0540966740632798	5.73050307259125,3.74658588192672
	5.73578126522684,0.0535244202497904	5.73578126522684,3.74868363438021
	5.74690213178146,0.05180778087882	5.74690213178146,3.75364195836118
	5.752447931428,0.0508541175283397	5.752447931428,3.75612112035166
	5.76325314173442,0.0489467908273698	5.76325314173442,3.76107944433263
	5.76911459809478,0.0483745021368898	5.76911459809478,3.76355860632311
	5.77916616128452,0.0460858007759199	5.77916616128452,3.76851693030408
	5.78578126522716,0.0453227724399401	5.78578126522716,3.77156820660006
	5.79556184038492,0.04379682039897	5.79556184038492,3.77652653058103
	5.80244793585161,0.04246171263449	5.80244793585161,3.77976851164551
	5.81184623237394,0.0407450732635302	5.81184623237394,3.78472683562647
	5.81911459809509,0.0396006005135501	5.81911459809509,3.78854093099645
	5.82850250850636,0.03807464847258	5.82850250850636,3.79349925497742
	5.83578126522747,0.0367394883926098	5.83578126522747,3.79731335034739
	5.84439211885677,0.0352135363516397	5.84439211885677,3.80227167432836
	5.85244793166144,0.0338783239561695	5.85244793166144,3.80665788400383
	5.86085796456144,0.0323523719152004	5.86085796456144,3.8116162079848
	5.86911459809541,0.0310171246427302	5.86911459809541,3.81638382719727
	5.87695163069369,0.0294911726017597	5.87695163069369,3.82134215117824
	5.88491507990788,0.0279652205607896	5.88491507990788,3.82630047515921
	5.88578126522779,0.0281558730138003	5.88578126522779,3.8266818846962
	5.89308705894249,0.0264392336428303	5.89308705894249,3.83164020867717
	5.90065959666153,0.0252946562618597	5.90065959666153,3.83659853265814
	5.90244793189456,0.0249131769708697	5.90244793189456,3.83774276126913
	5.90973281905888,0.0235779122599005	5.90973281905888,3.8427010852501
	5.91679613282736,0.0222426475489299	5.91679613282736,3.84765940923107
	5.91911459809573,0.0218611333809395	5.91911459809573,3.84918504737906
	5.92592466703386,0.0205258686699801	5.92592466703386,3.85414337136002
	5.93260863434069,0.0193812912890099	5.93260863434069,3.85910169534099
	5.93578126522811,0.0188090200370201	5.93578126522811,3.86139015256298
	5.94238181562476,0.01747375532605	5.94238181562476,3.86634847654395
	5.94878611384934,0.0161384906150897	5.94878611384934,3.87130680052491
	5.95244793166208,0.0159475591460998	5.95244793166208,3.8739766672839
	5.95858142809834,0.0146122944351403	5.95858142809834,3.87893499126486
	5.96468799090627,0.0134677170541702	5.96468799090627,3.88389331524583
	5.96911460065689,0.0127046538411899	5.96911460065689,3.88732600107881
	5.97499773857409,0.0115600764602197	5.97499773857409,3.89228432505978
	5.98102292849611,0.0104154990792504	5.98102292849611,3.89724264904075
	5.98578126802208,0.00965240098928044	5.98578126802208,3.90105674441072
	5.9914326098612,0.00869851093830976	5.9914326098612,3.90601506839169
	5.99709005001649,0.00755393355734046	5.99709005001649,3.91097339237266
	6.00244793166239,0.00660007838337018	6.00244793166239,3.91555030681663
	6.00803751579894,0.00564618833240971	6.00803751579894,3.92050863079759
	6.01363301945773,0.00469229828144035	6.01363301945773,3.92546695477856
	6.01911459832916,0.00392911299897003	6.01911459832916,3.93023457399103
	6.02444514289638,0.00278453561800029	6.02444514289638,3.935192897972
	6.03006562672022,0.00202133289702999	6.03006562672022,3.94015122195297
	6.03547052069173,0.000876755516069583	6.03547052069173,3.94510954593393
	6.03578126522874,0.00106742540757043	6.03578126522874,3.94530025070243
	6.04105976842565,0.000113535356600192	6.04105976842565,3.9502585746834
	6.04645887813438,-0.000649667364369666	6.04645887813438,3.95521689866437
	6.05188120032293,-0.00160355741533991	6.05188120032293,3.96017522264534
	6.0524479314299,-0.00160359229233009	6.0524479314299,3.96055663218233
	6.05766572151842,-0.00255748234329944	6.05766572151842,3.9655149561633
	6.06298483444917,-0.00332068506427019	6.06298483444917,3.97047328014427
	6.06828668142768,-0.0040838877852396	6.06828668142768,3.97543160412524
	6.06911459832948,-0.00408394010072977	6.06911459832948,3.97600371843073
	6.07414619992264,-0.00503783015170001	6.07414619992264,3.9809620424117
	6.07950645547693,-0.00580103287266987	6.07950645547693,3.98592036639267
	6.08470324240117,-0.00675492292364011	6.08470324240117,3.99087869037364
	6.08578126499625,-0.00675501011612978	6.08578126499625,3.99183221421613
	6.09093878756436,-0.00732752550710014	6.09093878756436,3.9967905381971
	6.09616263080496,-0.00809072822807	6.09616263080496,4.00174886217807
	6.1013322936667,-0.0090446182790398	6.1013322936667,4.00670718615904
	6.10244793143022,-0.00904470547153036	6.10244793143022,4.00766071000153
	6.10752620196222,-0.00980790819250021	6.10752620196222,4.0126190339825
	6.11261031425974,-0.0105711109134701	6.11261031425974,4.01757735796347
	6.11785183970717,-0.0111436263044302	6.11785183970717,4.02253568194443
	6.11911459786419,-0.0111437309354301	6.11911459786419,4.02367991055543
	6.12410100580118,-0.0120976209863901	6.12410100580118,4.02863823453639
	6.12922963080145,-0.01267013637736	6.12922963080145,4.03359655851736
	6.13420286479244,-0.0134333390983299	6.13420286479244,4.03855488249833
	6.13578126522938,-0.0136241484978203	6.13578126522938,4.03988981587782
	6.14060487547914,-0.0143873512187902	6.14060487547914,4.04484813985879
	6.145677313325,-0.0147691792797593	6.145677313325,4.04980646383976
	6.15065637813969,-0.0155323820007203	6.15065637813969,4.05476478782072
	6.15244793143054,-0.0157232262772098	6.15244793143054,4.05648113073721
	6.15737605813586,-0.0164864289981797	6.15737605813586,4.06143945471818
	6.16231800924321,-0.0170589443891496	6.16231800924321,4.06639777869915
	6.16727958275082,-0.0176314597801204	6.16727958275082,4.07135610268012
	6.16911459856292,-0.01763161672661	6.16911459856292,4.07307244559661
	6.17380987388697,-0.01858550677757	6.17380987388697,4.07803076957757
	6.1787131805968,-0.01896733483854	6.1787131805968,4.08298909355854
	6.1835678600156,-0.0197305375595098	6.1835678600156,4.08794741753951
	6.18578126522969,-0.0199214167130002	6.18578126522969,4.090045169993
	6.19040609714481,-0.0204939321039594	6.19040609714481,4.09500349397396
	6.19522362258107,-0.0210664474949303	6.19522362258107,4.09996181795493
	6.19994020883706,-0.0218296502159001	6.19994020883706,4.1049201419359
	6.20244793119805,-0.0216391721478795	6.20244793119805,4.10720859915788
	6.2069274052832,-0.0225930621988502	6.2069274052832,4.11216692313885
	6.21167513171363,-0.0229748902598201	6.21167513171363,4.11712524711982
	6.21638209080151,-0.0235474056507901	6.21638209080151,4.12208357110079
	6.21911459786482,-0.0239290418882705	6.21911459786482,4.12494414262827
	6.22368108266457,-0.0246922446092395	6.22368108266457,4.12990246660924
	6.22834697851528,-0.0248833853402095	6.22834697851528,4.13486079059021
	6.23293137809365,-0.0254559007311697	6.23293137809365,4.13981911457117
	6.23578126523001,-0.0256468496386502	6.23578126523001,4.14267968609865
	6.24025683937271,-0.0260286776996201	6.24025683937271,4.14763801007962
	6.24488007098909,-0.0264105057605901	6.24488007098909,4.15259633406059
	6.24935378059985,-0.02698302115156	6.24935378059985,4.15755465804156
	6.25244793119837,-0.0271740049360396	6.25244793119837,4.16079663910604
	6.25683749847985,-0.0277465203270095	6.25683749847985,4.16575496308701
	6.26127203825315,-0.0283190357179706	6.26127203825315,4.17071328706797
	6.26584862258152,-0.0287008637789397	6.26584862258152,4.17567161104894
	6.26911459996038,-0.02908256977042	6.26911459996038,4.17929500165042
	6.27357657505591,-0.0294643978313793	6.27357657505591,4.18425332563138
	6.27794907520027,-0.0298462258923502	6.27794907520027,4.18921164961235
	6.28229053294813,-0.0302280539533202	6.28229053294813,4.19416997359332
	6.28578126499752,-0.0304190900533001	6.28578126499752,4.1979840689633
	6.30244793096588,-0.0243172873167801	6.30244793096588,4.20008182141678
	6.31911459879668,-0.0185966674167801	6.31911459879668,4.20008182141678
	6.33578126476503,-0.0136387968367799	6.33578126476503,4.20008182141678
	6.35244793143181,-0.00925298824677956	6.35244793143181,4.20008182141678
	6.36911459809858,-0.00543924164677989	6.36911459809858,4.20008182141678
	6.38578126453255,-0.0020068697067801	6.38578126453255,4.20008182141678
	6.4024479305009,0.00123481490321975	6.4024479305009,4.20008182141678
	6.4191145983317,0.00447649951322049	6.4191145983317,4.20008182141678
	6.43578134159118,0.00695543480322058	6.43578134159118,4.20008182141678
	6.45244793119964,0.00905299543321991	6.45244793119964,4.20008182141678
	6.46911464140087,0.0111505560632201	6.46911464140087,4.20008182141678
	6.48578126453318,0.0132481166932203	6.48578126453318,4.20008182141678
	6.50244793119995,0.0147736153332199	6.50244793119995,4.20008182141678
	6.51911459693551,0.0164898013032202	6.51911459693551,4.20008182141678
	6.5357813204066,0.0180152999432206	6.5357813204066,4.20008182141678
	6.5524480140787,0.0197314859132201	6.5524480140787,4.20008182141678
	6.56911459856545,0.0212569845532205	6.56911459856545,4.20008182141678
	6.58578126453381,0.0224011085332201	6.58578126453381,4.20008182141678
	6.60244796286201,0.0237359198432205	6.60244796286201,4.20008182141678
	6.61911460042821,0.0246893564932202	6.61911460042821,4.20008182141678
	6.63578128362411,0.0260241678032198	6.63578128362411,4.20008182141678
	6.6524479312009,0.0269776044532204	6.6524479312009,4.20008182141678
	6.66911461509521,0.0279310411032201	6.66911461509521,4.20008182141678
	6.68377789096316,0.0286937904232198	6.68377789096316,4.20008182141678
	6.68378006791885,0.02831241576322	6.68378006791885,4.20008182141678
	6.68381140760682,0.0309826312921802	6.68381140760682,4.19359785928782
	6.68381196307857,0.0309826312921802	6.68381196307857,4.19359785928782
	6.69537750664942,0.0342247693031395	6.69537750664942,4.18863953530686
	6.70047807427359,0.0349876232541399	6.70047807427359,4.18749530669586
	6.71714477353301,0.0367040533631204	6.71714477353301,4.18482543993688
	6.73381140714153,0.03803903905811	6.73381140714153,4.18291839225189
	6.73387596548329,NaN	6.73387596548329,4.18291839225189
	6.73387652095504,0.0620706126102508	6.73387652095504,4.12856753322975
	6.73387846394212,0.0628338502082197	6.73387846394212,4.12322779971178
	6.73391733788496,0.0634063655991897	6.73391733788496,4.11826947573081
	6.7343449896689,0.0666485036101498	6.7343449896689,4.11331115174985
	6.73500399590061,0.0696999542911199	6.73500399590061,4.10835282776888
	6.73584971443801,0.07237003031209	6.73584971443801,4.10339450378791
	6.73688207613812,0.0748494190030593	6.73688207613812,4.09843617980694
	6.73805635085872,0.0773288076940295	6.73805635085872,4.09347785582597
	6.73935120205935,0.07942682172499	6.73935120205935,4.08851953184501
	6.74080346920355,0.0815248357559595	6.74080346920355,4.08356120786404
	6.74237433794647,0.0836228497869298	6.74237433794647,4.07860288388307
	6.74408522584456,0.0855301764879002	6.74408522584456,4.0736445599021
	6.74593414567784,0.0876281905188696	6.74593414567784,4.06868623592113
	6.74792503673276,0.0893448298898303	6.74792503673276,4.06372791194017
	6.7500598270969,0.0910614692607998	6.7500598270969,4.0587695879592
	6.75054263145165,0.0916336184433	6.75054263145165,4.0578160641167
	6.75283656400538,0.0933502578142607	6.75283656400538,4.05285774013574
	6.75537386744848,0.0948762098552294	6.75537386744848,4.04789941615477
	6.7579828565458,0.0964021618961999	6.7579828565458,4.0429410921738
	6.76075713666747,0.0979281139371704	6.76075713666747,4.03798276819283
	6.76371421960738,0.0990726913181303	6.76371421960738,4.03302444421187
	6.76676258522607,0.1004079560291	6.76676258522607,4.0280661202309
	6.76720929858403,0.1005986956746	6.76720929858403,4.0274940059254
	6.77035509315542,0.10174327305557	6.77035509315542,4.02253568194443
	6.77374381558905,0.10288785043653	6.77374381558905,4.01757735796347
	6.77712860525478,0.1038417404875	6.77712860525478,4.0126190339825
	6.78068080586345,0.10479563053847	6.78068080586345,4.00766071000153
	6.78387597339896,0.10574946827394	6.78387597339896,4.00327450032606
	6.78747078004081,0.10708473298491	6.78747078004081,3.99831617634509
	6.79122303545168,0.107847935705879	6.79122303545168,3.99335785236412
	6.79497915425467,0.10880182575685	6.79497915425467,3.98839952838315
	6.7988600614383,0.10956502847781	6.7988600614383,3.98344120440219
	6.80054263145197,0.1097559076313	6.80054263145197,3.9813434519487
	6.80435297789315,0.11070979768227	6.80435297789315,3.97638512796773
	6.80830350389186,0.11147300040324	6.80830350389186,3.97142680398676
	6.81221898278955,0.1120455157942	6.81221898278955,3.9664684800058
	6.81616745102851,0.11299940584517	6.81616745102851,3.96151015602483
	6.81720935259501,0.11319019780616	6.81720935259501,3.96036592741384
	6.82110937443211,0.11433477518713	6.82110937443211,3.95540760343287
	6.82515728398662,0.1150979779081	6.82515728398662,3.9504492794519
	6.82921288330946,0.11586118062907	6.82921288330946,3.94549095547093
	6.83319671782454,0.11700575801004	6.83319671782454,3.94053263148996
	6.83387596501831,0.11700582776403	6.83387596501831,3.93976981241597
	6.83790994145107,0.117959717815	6.83790994145107,3.934811488435
	6.84198878212149,0.11872292053597	6.84198878212149,3.92985316445403
	6.8460850379719,0.11967681058693	6.8460850379719,3.92489484047307
	6.85025339852477,0.1204400133079	6.85025339852477,3.9199365164921
	6.8505426321507,0.120630718076399	6.8505426321507,3.9197458117236
	6.85444271824186,0.12139392079737	6.85444271824186,3.91478748774263
	6.8585762090908,0.12253849817834	6.8585762090908,3.90982916376166
	6.86266678148281,0.1233017008993	6.86266678148281,3.9048708397807
	6.86673020653186,0.12406490362027	6.86673020653186,3.89991251579973
	6.86720929835186,0.12406493849727	6.86720929835186,3.89953110626273
	6.87123550842357,0.12520951587824	6.87123550842357,3.89457278228176
	6.87536489143557,0.12597271859921	6.87536489143557,3.88961445830079
	6.8795272870693,0.12711729598017	6.8795272870693,3.88465613431983
	6.88371114984685,0.12807118603114	6.88371114984685,3.87969781033886
	6.88387596501863,0.12788049870114	6.88387596501863,3.87969781033886
	6.8878518825481,0.12902507608211	6.8878518825481,3.87473948635789
	6.89207104990855,0.13016965346308	6.89207104990855,3.86978116237692
	6.89634243487238,0.13093285618404	6.89634243487238,3.86482283839596
	6.9005426314526,0.13188672879651	6.9005426314526,3.86005521918349
	6.90472425534843,0.13284061884748	6.90472425534843,3.85509689520252
	6.9090324588234,0.13341313423845	6.9090324588234,3.85013857122155
	6.9132473663255,0.13455771161942	6.9132473663255,3.84518024724058
	6.91720936772794,0.13551154935489	6.91720936772794,3.84079403756511
	6.9214573493122,0.13646543940586	6.9214573493122,3.83583571358414
	6.92580451030684,0.13741932945682	6.92580451030684,3.83087738960318
	6.93024499288284,0.13837321950779	6.93024499288284,3.82591906562221
	6.93387596501895,0.13913633503627	6.93387596501895,3.82191426548373
	6.93824478172913,0.14009022508723	6.93824478172913,3.81695594150277
	6.94269713058776,0.1408534278082	6.94269713058776,3.8119976175218
	6.94724843792523,0.141807317859171	6.94724843792523,3.80703929354083
	6.95054263215133,0.14218900641215	6.95054263215133,3.80360660770785
	6.95488365874509,0.14352427112312	6.95488365874509,3.79864828372688
	6.95949321821366,0.14409678651408	6.95949321821366,3.79368995974592
	6.96412810495891,0.14505067656505	6.96412810495891,3.78873163576495
	6.96720934700865,0.14543234767953	6.96720934700865,3.78548965470047
	6.97171407457144,0.1465769250605	6.97171407457144,3.7805313307195
	6.97639784026948,0.14714944045147	6.97639784026948,3.77557300673853
	6.98105999867534,0.14810333050243	6.98105999867534,3.77061468275757
	6.98387596478646,0.14867565406992	6.98387596478646,3.76775411123008
	6.98858635797481,0.14943885679088	6.98858635797481,3.76279578724912
	6.9933864684639,0.15020205951185	6.9933864684639,3.75783746326815
	6.99819245447517,0.15115594956282	6.99819245447517,3.75287913928718
	7.00054264937919,0.1513468461548	7.00054264937919,3.7505906820652
	7.0052457127151,0.15230073620577	7.0052457127151,3.74563235808423
	7.0101296982738,0.15306393892674	7.0101296982738,3.74067403410326
	7.01505239783858,0.15401782897771	7.01505239783858,3.73571571012229
	7.0172092978872,0.15420870813119	7.0172092978872,3.73361795766881
	7.02204219727281,0.15516259818216	7.02204219727281,3.72865963368784
	7.02703476149432,0.15611648823313	7.02703476149432,3.72370130970687
	7.03200988236649,0.1564983162941	7.03200988236649,3.7187429857259
	7.03387599179211,0.156879847900591	7.03387599179211,3.71702664280941
	7.03885128005078,0.15764305062155	7.03885128005078,3.71206831882845
	7.0439685199755,0.158596940672521	7.0439685199755,3.70710999484748
	7.04903313582002,0.15936014339349	7.04903313582002,3.70215167086651
	7.05054263145355,0.15955095279298	7.05054263145355,3.70081673748702
	7.05556798806365,0.16031415551395	7.05556798806365,3.69585841350605
	7.06085219404173,0.161077358234921	7.06085219404173,3.69090008952508
	7.06602365392208,0.16184056095589	7.06602365392208,3.68594176554411
	7.06720934631087,0.16164996081838	7.06720934631087,3.68498824170162
	7.07231878146179,0.16260385086935	7.07231878146179,3.68002991772065
	7.07769069633543,0.16355774092032	7.07769069633543,3.67507159373968
	7.08308394123099,0.16413025631128	7.08308394123099,3.67011326975872
	7.0838759650199,0.16413030862678	7.0838759650199,3.66954115545322
	7.08904519602913,0.165084198677751	7.08904519602913,3.66458283147225
	7.09456854004357,0.16565671406872	7.09456854004357,3.65962450749128
	7.10012893211447,0.16680129144968	7.10012893211447,3.65466618351032
	7.10054263122106,0.166610621558179	7.10054263122106,3.65447547874182
	7.10589132337148,0.16756451160915	7.10589132337148,3.64951715476085
	7.11161511469666,0.16813702700012	7.11161511469666,3.64455883077988
	7.11720929858625,0.16870952495259	7.11720929858625,3.63979121156741
	7.12284908842893,0.16985410233355	7.12284908842893,3.63483288758645
	7.12869320433957,0.17061730505452	7.12869320433957,3.62987456360548
	7.13387596525302,0.17099906336149	7.13387596525302,3.62567905869851
	7.13975543160907,0.17214364074246	7.13975543160907,3.62072073471754
	7.14582916431405,0.17290684346343	7.14582916431405,3.61576241073657
	7.15054267615266,0.17309786212491	7.15054267615266,3.61213902013509
	7.15664510481672,0.17424243950587	7.15664510481672,3.60718069615413
	7.16305489164226,0.17519632955684	7.16305489164226,3.60222237217316
	7.16720929858656,0.17538729590282	7.16720929858656,3.59917109587718
	7.17344463492405,0.17653187328379	7.17344463492405,3.59421277189621
	7.18010156989339,0.17729507600476	7.18010156989339,3.58925444791524
	7.18387596502053,0.17805806946374	7.18387596502053,3.58658458115626
	7.19073463028669,0.17882127218471	7.19073463028669,3.58162625717529
	7.19765559825096,0.17996584956568	7.19765559825096,3.57666793319432
	7.20054263122169,0.17996602395066	7.20054263122169,3.57476088550934
	7.20764631656492,0.18091991400163	7.20764631656492,3.56980256152837
	7.21516246179592,0.1822551787126	7.21516246179592,3.5648442375474
	7.21720929835408,0.18225528334359	7.21720929835408,3.56370000893641
	7.22447703503723,0.18339986072456	7.22447703503723,3.55874168495544
	7.23245408632507,0.18454443810553	7.23245408632507,3.55378336097447
	7.23387596478804,0.18473521262802	7.23387596478804,3.55282983713198
	7.24194385502911,0.18549841534899	7.24194385502911,3.54787151315101
	7.25016581301818,0.186642992729959	7.25016581301818,3.54291318917004
	7.2505426358781,0.186642992729959	7.2505426358781,3.54291318917004
	7.25868525965104,0.18778757011093	7.25868525965104,3.53795486518907
	7.26720929812159,0.1889321300534	7.26720929812159,3.5331872459766
	7.27586235759297,0.190076707434359	7.27586235759297,3.52822892199564
	7.28387596525397,0.19122123249984	7.28387596525397,3.52384271232016
	7.29312288105885,0.1925564972108	7.29312288105885,3.5188843883392
	7.30054263168794,0.19351030006928	7.30054263168794,3.51487958820072
	7.3100588963477,0.19484556478024	7.3100588963477,3.50992126421976
	7.31720929835471,0.19599002009172	7.31720929835471,3.50629787361828
	7.32676923552547,0.19751597213269	7.32676923552547,3.50133954963731
	7.33387596502148,0.19808834801567	7.33387596502148,3.49790686380433
	7.34336108228987,0.19999567471663	7.34336108228987,3.49294853982337
	7.35054263168825,0.20075873792961	7.35054263168825,3.48951585399039
	7.36003834761829,0.20228468997058	7.36003834761829,3.48455753000942
	7.36720929835503,0.20342912784356	7.36720929835503,3.48112484417644
	7.37654481912032,0.20495507988453	7.37654481912032,3.47616652019547
	7.3838759650218,0.206290222526	7.3838759650218,3.472543129594
	7.39337444783436,0.20800686189697	7.39337444783436,3.46758480561303
	7.40054263168857,0.20915131720845	7.40054263168857,3.46396141501155
	7.40992376469269,0.21105864390942	7.40992376469269,3.45900309103058
	7.41720930068339,0.21220311665939	7.41720930068339,3.45518899566061
	7.42630570948644,0.21411044336036	7.42630570948644,3.45023067167964
	7.43387596455651,0.21544562087883	7.43387596455651,3.44622587154117
	7.44256286124347,0.2173529475798	7.44256286124347,3.4412675475602
	7.45054263192169,0.21887884730527	7.45054263192169,3.43688133788473
	7.45885161668888,0.22097686133624	7.45885161668888,3.43192301390376
	7.46714552805743,0.22288418803721	7.46714552805743,3.42696468992279
	7.46720929905407,0.222502795938711	7.46720929905407,3.42715539469129
	7.47532656039683,0.22460080996968	7.47532656039683,3.42219707071032
	7.48339501728427,0.22650813667064	7.48339501728427,3.41723874672936
	7.48387596502243,0.22669884143914	7.48387596502243,3.41704804196086
	7.49181749452069,0.22860616814011	7.49181749452069,3.41208971797989
	7.49981197775043,0.23051349484108	7.49981197775043,3.40713139399892
	7.50054263238762,0.23051352971808	7.50054263238762,3.40674998446192
	7.50817959551701,0.23242085641904	7.50817959551701,3.40179166048096
	7.51592741530209,0.23470955778001	7.51592741530209,3.39683333649999
	7.51720929835598,0.23509100219401	7.51720929835598,3.39607051742599
	7.52483977485114,0.23680764156497	7.52483977485114,3.39111219344503
	7.53246871530164,0.23871496826594	7.53246871530164,3.38615386946406
	7.53387596548836,0.23909641267994	7.53387596548836,3.38539105039006
	7.54097435638966,0.24119442671091	7.54097435638966,3.38043272640909
	7.54830187822212,0.24272037875187	7.54830187822212,3.37547440242813
	7.55054263145672,0.24348325014136	7.55054263145672,3.37413946904864
	7.55743431050863,0.24558126417233	7.55743431050863,3.36918114506767
	7.56441166653766,0.2476792782033	7.56441166653766,3.3642228210867
	7.56720929835629,0.24825151457829	7.56720929835629,3.36231577340171
	7.57358405577395,0.25015884127926	7.57358405577395,3.35735744942074
	7.58000156309803,0.25244754264022	7.58000156309803,3.35239912543978
	7.58387596525587,0.2535919456362	7.58387596525587,3.3493478491438
	7.58987595594373,0.25549927233717	7.58987595594373,3.34438952516283
	7.5956345340944,0.25778797369814	7.5956345340944,3.33943120118186
	7.60054263122423,0.25950454331511	7.60054263122423,3.33523569627489
	7.60577013764501,0.26160255734608	7.60577013764501,3.33027737229392
	7.6109299172536,0.26350988404705	7.6109299172536,3.32531904831295
	7.61579782858674,0.26541721074802	7.61579782858674,3.32036072433198
	7.6172092976582,0.26598939480751	7.6172092976582,3.31902579095249
	7.6216826694695,0.267896721508479	7.6216826694695,3.31406746697152
	7.62613085857577,0.26980404820944	7.62613085857577,3.30910914299056
	7.63036127924437,0.27190206224041	7.63036127924437,3.30415081900959
	7.63387596525619,0.27342794452738	7.63387596525619,3.29995531410262
	7.63761476060422,0.27552595855835	7.63761476060422,3.29499699012165
	7.64131468899355,0.27743328525932	7.64131468899355,3.29003866614068
	7.64490758198168,0.27953129929029	7.64490758198168,3.28508034215971
	7.64821086350205,0.28143862599126	7.64821086350205,3.28012201817874
	7.65054263215576,0.28239237653423	7.65054263215576,3.27668933234577
	7.65352854026129,0.2846810778952	7.65352854026129,3.2717310083648
	7.65648559456624,0.28658840459617	7.65648559456624,3.26677268438383
	7.6592851563349,0.28868641862714	7.6592851563349,3.26181436040286
	7.66198170300479,0.29040305799811	7.66198170300479,3.25685603642189
	7.66452457187436,0.292119697369071	7.66452457187436,3.25189771244093
	7.66697237987951,0.29421771140004	7.66697237987951,3.24693938845996
	7.66720939939412,0.29421774627704	7.66720939939412,3.24655797892296
	7.66947250489558,0.29593438564801	7.66947250489558,3.24159965494199
	7.67172581072074,0.29822308700897	7.67172581072074,3.23664133096103
	7.67379451019052,0.30013041370994	7.67379451019052,3.23168300698006
	7.6758902734264,0.30165636575091	7.6758902734264,3.22672468299909
	7.67780112463449,0.30356369245188	7.67780112463449,3.22176635901812
	7.67965923233363,0.30547101915285	7.67965923233363,3.21680803503715
	7.68150394655204,0.307187658523811	7.68150394655204,3.21184971105619
	7.68319148927169,0.30909498522478	7.68319148927169,3.20689138707522
	7.6838759650237,0.30966722159977	7.6838759650237,3.20498433939023
	7.68548562110615,0.31176523563074	7.68548562110615,3.20002601540926
	7.68704087308453,0.3134818750017	7.68704087308453,3.1950676914283
	7.68857863049657,0.31481713971267	7.68857863049657,3.19010936744733
	7.69002706148679,0.31672446641364	7.69002706148679,3.18515104346636
	7.69144435509622,0.31863179311461	7.69144435509622,3.18019271948539
	7.69282275055113,0.32034843248558	7.69282275055113,3.17523439550442
	7.69413895458853,0.32206507185654	7.69413895458853,3.17027607152346
	7.69541819996644,0.32378171122751	7.69541819996644,3.16531774754249
	7.69665072588691,0.32549835059848	7.69665072588691,3.16035942356152
	7.69785036094244,0.32721498996945	7.69785036094244,3.15540109958055
	7.69901495844194,0.32893162934042	7.69901495844194,3.15044277559958
	7.70013289328833,0.33045758138138	7.70013289328833,3.14548445161862
	7.70054263192328,0.33122048764787	7.70054263192328,3.14376810870213
	7.70161782827067,0.33293712701884	7.70161782827067,3.13880978472116
	7.70265409131006,0.33446307905981	7.70265409131006,3.13385146074019
	7.70369035597909,0.33637040576078	7.70369035597909,3.12889313675922
	7.70468387376816,0.33789635780174	7.70468387376816,3.12393481277826
	7.70565018508191,0.33961299717271	7.70565018508191,3.11897648879729
	7.70661841889594,0.34094826188368	7.70661841889594,3.11401816481632
	7.70753612806156,0.34285558858465	7.70753612806156,3.10905984083535
	7.70843436149379,0.34438154062561	7.70843436149379,3.10410151685439
	7.7093150551956,0.34590749266658	7.7093150551956,3.09914319287342
	7.71015493778759,0.34762413203755	7.71015493778759,3.09418486889245
	7.71101228631096,0.34915008407852	7.71101228631096,3.08922654491148
	7.71183073737824,0.35067603611949	7.71183073737824,3.08426822093051
	7.71261809180554,0.35220198816045	7.71261809180554,3.07930989694955
	7.71341129963858,0.35372794020142	7.71341129963858,3.07435157296858
	7.71417923676644,0.35544457957239	7.71417923676644,3.06939324898761
	7.71491994809621,0.35677984428336	7.71491994809621,3.06443492500664
	7.71565872994155,0.35849648365433	7.71565872994155,3.05947660102567
	7.71637611983896,0.35964106103529	7.71637611983896,3.05451827704471
	7.71707404936808,0.36135770040626	7.71707404936808,3.04955995306374
	7.71720929789164,0.36135777016026	7.71720929789164,3.04879713398974
	7.71787212304981,0.36307440953122	7.71787212304981,3.04383881000878
	7.71854466966195,0.36460036157219	7.71854466966195,3.03888048602781
	7.71920180088552,0.36612631361316	7.71920180088552,3.03392216204684
	7.71985308964515,0.36765226565413	7.71985308964515,3.02896383806587
	7.72048687010298,0.3689875303651	7.72048687010298,3.0240055140849
	7.72111088370995,0.37051348240606	7.72111088370995,3.01904719010394
	7.72171942698646,0.37203943444703	7.72171942698646,3.01408886612297
	7.72231823460793,0.373184011828	7.72231823460793,3.009130542142
	7.72291314042451,0.37451927653897	7.72291314042451,3.00417221816103
	7.72341861785085,0.37585448893444	7.72341861785085,2.99978600848556
	7.72342072682761,0.37604517626444	7.72342072682761,2.99978600848556
	7.72345322797766,0.34953070888307	7.72345322797766,3.09742684995693
	7.72345378670867,0.34991201378908	7.72345378670867,3.09818966903092
	7.72346156028666,0.348004652211109	7.72346156028666,3.10352940254889
	7.7234712752221,0.34800416393315	7.7234712752221,3.10886913606685
	7.72348293547267,0.34838506775368	7.72348293547267,3.11401816481632
	7.7234965422024,0.34876593669722	7.7234965422024,3.11954860310278
	7.72351014404323,0.34876548329625	7.72351014404323,3.12450692708375
	7.72352763465189,0.34876499501828	7.72352763465189,3.12984666060172
	7.72354706894606,0.34876454161731	7.72354706894606,3.13480498458269
	7.72356845018499,0.34819200878785	7.72356845018499,3.13995401333215
	7.72359177045333,0.34704739652988	7.72359177045333,3.14529374685012
	7.72361703976167,0.34609348904042	7.72361703976167,3.15044277559958
	7.72364619411298,0.34494891165945	7.72364619411298,3.15540109958055
	7.72368117719274,0.34361364694848	7.72368117719274,3.16035942356152
	7.72372588032964,0.34265975689751	7.72372588032964,3.16531774754249
	7.72377835122441,0.34113380485654	7.72377835122441,3.17027607152346
	7.72384637579368,0.33979854014558	7.72384637579368,3.17523439550442
	7.72393384140844,0.33846327543461	7.72393384140844,3.18019271948539
	7.72404269897115,0.33655594873364	7.72404269897115,3.18515104346636
	7.72417489472814,0.33502999669267	7.72417489472814,3.19010936744733
	7.72434791370079,0.3333133573217	7.72434791370079,3.1950676914283
	7.72454622409821,0.33121534329074	7.72454622409821,3.20002601540926
	7.72479121670434,0.32911732925977	7.72479121670434,3.20498433939023
	7.72506732690286,0.3270193152288	7.72506732690286,3.2099426633712
	7.72538038668149,0.32473061386783	7.72538038668149,3.21490098735217
	7.72575176400931,0.32244191250687	7.72575176400931,3.21985931133313
	7.726156181197,0.3199625238159	7.726156181197,3.2248176353141
	7.72659946301533,0.31748313512493	7.72659946301533,3.22977595929507
	7.72710302329589,0.31481305910396	7.72710302329589,3.23473428327604
	7.72763766927462,0.312524357742991	7.72763766927462,3.23969260725701
	7.72823062442156,0.30947290706203	7.72823062442156,3.24465093123797
	7.72887607677019,0.30718420570106	7.72887607677019,3.24960925521894
	7.72956815685125,0.30432344235009	7.72956815685125,3.25456757919991
	7.73033022055217,0.30165336632912	7.73033022055217,3.25952590318088
	7.7311429145948,0.29898329030815	7.7311429145948,3.26448422716185
	7.73203336443845,0.29612252695719	7.73203336443845,3.26944255114281
	7.73301518309859,0.29326176360622	7.73301518309859,3.27440087512378
	7.73403585661158,0.29040100025525	7.73403585661158,3.27935919910475
	7.73517514033705,0.28773092423428	7.73517514033705,3.28431752308572
	7.7364135769332,0.285060848213321	7.7364135769332,3.28927584706668
	7.73772783612107,0.28200939753235	7.73772783612107,3.29423417104765
	7.73919176584389,0.27895794685138	7.73919176584389,3.29919249502862
	7.74011993724768,0.2774321866339	7.74011993724768,3.3020530665561
	7.74174710628803,0.27419004862293	7.74174710628803,3.30701139053707
	7.74357654526623,0.27113859794196	7.74357654526623,3.31196971451804
	7.74559262344948,0.26808714726099	7.74559262344948,3.31692803849901
	7.74778753233909,0.26503569658003	7.74778753233909,3.32188636247997
	7.75025272153473,0.26198424589906	7.75025272153473,3.32684468646094
	7.75295896242045,0.25874210788809	7.75295896242045,3.33180301044191
	7.75596847993762,0.25511859521712	7.75596847993762,3.33676133442288
	7.75678660181921,0.25473711592613	7.75678660181921,3.33790556303387
	7.76014036585036,0.25168566524516	7.76014036585036,3.34286388701484
	7.76401910259682,0.24806215257419	7.76401910259682,3.34782221099581
	7.76840133374014,0.24482001456323	7.76840133374014,3.35278053497677
	7.77330079358697,0.24119650189226	7.77330079358697,3.35773885895774
	7.77345323472931,0.24138718922226	7.77345323472931,3.35773885895774
	7.77900951360876,0.23795436388129	7.77900951360876,3.36269718293871
	7.78535514856934,0.23452153854032	7.78535514856934,3.36765550691968
	7.79011997379831,0.23242368145584	7.79011997379831,3.37089748798416
	7.79807574697965,0.22880016878488	7.79807574697965,3.37585581196512
	7.80678659599941,0.22613012764091	7.80678659599941,3.38043272640909
	7.8068519067656,NaN	7.8068519067656,3.38043272640909
	7.80685246177173,0.200954220846771	7.80685246177173,3.43707204265323
	7.80685440545724,0.20019080886382	7.80685440545724,3.44431882385618
	7.80685829119861,0.20076238257585	7.80685829119861,3.44965855737415
	7.80686606500939,0.2011431817654	7.80686606500939,3.4559518147346
	7.80687966824705,0.201714772915929	7.80687966824705,3.46110084348407
	7.80690687961127,0.20209569417496	7.80690687961127,3.46605916746504
	7.80698268288022,0.20114180412399	7.80698268288022,3.47101749144601
	7.80716344982234,0.19866241543303	7.80716344982234,3.47597581542697
	7.80747836947682,0.195992339412061	7.80747836947682,3.48093413940794
	7.8079255000206,0.19332226339109	7.8079255000206,3.48589246338891
	7.80846793470961,0.19046150004012	7.80846793470961,3.49085078736988
	7.80909393786458,0.18760073668915	7.80909393786458,3.49580911135085
	7.80979189346782,0.184739973338191	7.80979189346782,3.50076743533181
	7.81053262691402,0.181879209987219	7.81053262691402,3.50572575931278
	7.81135497233643,0.17901844663625	7.81135497233643,3.51068408329375
	7.81222404233799,0.17653905794528	7.81222404233799,3.51564240727472
	7.81314562909681,0.17405966925431	7.81314562909681,3.52060073125569
	7.8141547168567,0.171389593233351	7.8141547168567,3.52555905523665
	7.81522790526453,0.16891020454238	7.81522790526453,3.53051737921762
	7.81640021651123,0.16662150318141	7.81640021651123,3.53547570319859
	7.81771836027645,0.164332801820441	7.81771836027645,3.54043402717956
	7.81916285360987,0.16204410045947	7.81916285360987,3.54539235116053
	7.82080759962939,0.159755399098509	7.82080759962939,3.55035067514149
	7.82274397786049,0.15746669773754	7.82274397786049,3.55530899912246
	7.82351857296676,0.15689447880105	7.82351857296676,3.55702534203895
	7.82603949977115,0.154415090110081	7.82603949977115,3.56198366601992
	7.8293405424098,0.15174501408911	7.8293405424098,3.56694199000089
	7.83363144221818,0.14907493806815	7.83363144221818,3.57190031398185
	7.83900324348318,0.14583280005718	7.83900324348318,3.57685863796282
	7.84018527758068,0.14545135564318	7.84018527758068,3.57762145703682
	7.84603729906951,0.14163715564222	7.84603729906951,3.58257978101778
	7.85250941117521,0.13782295564125	7.85250941117521,3.58753810499875
	7.8568519058347,0.13515303656677	7.8568519058347,3.59078008606323
	7.86300053550037,0.1309574619058	7.86300053550037,3.5957384100442
	7.8691888674276,0.12733394923483	7.8691888674276,3.60069673402517
	7.87351857226866,0.12428262062336	7.87351857226866,3.60432012462664
	7.87955340821596,0.12027773329239	7.87955340821596,3.60927844860761
	7.8855666480457,0.116082158631421	7.8855666480457,3.61423677258858
	7.89018523940104,0.11322149991145	7.89018523940104,3.61805086795855
	7.89609877298361,0.10959798724048	7.89609877298361,3.62300919193952
	7.90205770159831,0.10616516189951	7.90205770159831,3.62796751592049
	7.90685192934828,0.103495190509531	7.90685192934828,3.63178161129047
	7.91255623818874,0.10006236516857	7.91255623818874,3.63673993527143
	7.91842376911919,0.0968202271576004	7.91842376911919,3.6416982592524
	7.92351857250178,0.0945316129891198	7.92351857250178,3.64570305939088
	7.92940487097407,0.0912894749781601	7.92940487097407,3.65066138337184
	7.93551541637007,0.0888100862871903	7.93551541637007,3.65561970735281
	7.94018528409984,0.0867121943257096	7.94018528409984,3.65924309795429
	7.94626860509457,0.08404211830474	7.94626860509457,3.66420142193526
	7.95256709270289,0.0817534169437799	7.95256709270289,3.66915974591622
	7.95685192678774,0.0806090139478002	7.95685192678774,3.6722110222122
	7.96340785459787,0.0783203125868304	7.96340785459787,3.67716934619317
	7.97039720215841,0.07622229855586	7.97039720215841,3.68212767017414
	7.97351857296771,0.0756500621808698	7.97351857296771,3.68403471785913
	7.9810651201498,0.0737427354799096	7.9810651201498,3.68899304184009
	7.98937061308097,0.0714540341189398	7.98937061308097,3.69395136582106
	7.99018523893607,0.0714539992419403	7.99018523893607,3.69433277535806
	7.99943381812973,0.0695466725409704	7.99943381812973,3.69929109933903
	8.00685190653406,0.0682115298994996	8.00685190653406,3.7029144899405
	8.01734967510215,0.0664948905285305	8.01734967510215,3.70787281392147
	8.02351857250242,0.0657319145080399	8.02351857250242,3.71035197591196
	8.03461207799947,0.0640152751370797	8.03461207799947,3.71531029989292
	8.04018523940199,0.06325233399359	8.04018523940199,3.71740805234641
	8.05229875282372,0.06153569462262	8.05229875282372,3.72236637632738
	8.05685194378311,0.0609634756861297	8.05685194378311,3.72408271924387
	8.06893678010294,0.0590561489851602	8.06893678010294,3.72904104322484
	8.07351857320115,0.0582932427186802	8.07351857320115,3.73075738614132
	8.08555628963965,0.0563859160177098	8.08555628963965,3.73571571012229
	8.09018527222776,0.0561950717412203	8.09018527222776,3.73743205303878
	8.1015217940528,0.0539063703802505	8.1015217940528,3.74239037701975
	8.10685190653469,0.0533341165667598	8.10685190653469,3.74448812947324
	8.11792144340263,0.0514267898658001	8.11792144340263,3.7494464534542
	8.12351858577291,0.0504731439538104	8.12351858577291,3.75173491067619
	8.13424859996475,0.04875650458284	8.13424859996475,3.75669323465716
	8.14018524056665,0.0476121364638598	8.14018524056665,3.75936310141614
	8.15070256541851,0.0458954970928906	8.15070256541851,3.76432142539711
	8.15685198056687,0.04475111153541	8.15685198056687,3.76718199692459
	8.16707447680015,0.0432251594944395	8.16707447680015,3.77214032090556
	8.17351857296898,0.0422714438284597	8.17351857296898,3.77519159720154
	8.18304246873032,0.0405548044574999	8.18304246873032,3.7801499211825
	8.19018526477864,0.0394103665845198	8.19018526477864,3.78358260701548
	8.19924718218522,0.0376937272135498	8.19924718218522,3.78854093099645
	8.20685190630252,0.0365492544635799	8.20685190630252,3.79235502636642
	8.21556894792431,0.0348326150926095	8.21556894792431,3.79731335034739
	8.22351859671536,0.0336881074656303	8.22351859671536,3.80150885525437
	8.23191947923105,0.03216215542467	8.23191947923105,3.80646717923533
	8.24018524010168,0.0308269255906999	8.24018524010168,3.8110440936793
	8.24820239384215,0.0291102862197299	8.24820239384215,3.81600241766027
	8.25639893119989,0.0277750215087598	8.25639893119989,3.82096074164124
	8.25685195868387,0.0275843167402599	8.25685195868387,3.82115144640974
	8.26463653365724,0.0264397393592901	8.26463653365724,3.82610977039071
	8.27229456327376,0.0245324126583299	8.27229456327376,3.83106809437167
	8.27351857343522,0.02472303023433	8.27351857343522,3.83183091344567
	8.28082615392512,0.0233877655233603	8.28082615392512,3.83678923742664
	8.288293646955,0.0220525008124	8.288293646955,3.8417475614076
	8.2901852859645,0.0218617088513997	8.2901852859645,3.8428917900186
	8.29702498720176,0.0203357568104297	8.29702498720176,3.84785011399957
	8.30394619262671,0.0193818667594701	8.30394619262671,3.85280843798053
	8.30685190630316,0.0186189256159799	8.30685190630316,3.85490619043402
	8.31364813640539,0.0172836609050102	8.31364813640539,3.85986451441499
	8.32025044889996,0.01613908352404	8.32025044889996,3.86482283839596
	8.32351859368954,0.0157574996020604	8.32351859368954,3.86711129561794
	8.32968561957372,0.0144222348910899	8.32968561957372,3.87206961959891
	8.33597692632453,0.0132776575101197	8.33597692632453,3.87702794357988
	8.34018524010231,0.0128959863956397	8.34018524010231,3.88026992464436
	8.34627768657126,0.0113700343546803	8.34627768657126,3.88522824862532
	8.35230068231004,0.0102254569737101	8.35230068231004,3.89018657260629
	8.35685196776388,0.0094623763222299	8.35685196776388,3.89380996320777
	8.36249601327442,0.00850848627126055	8.36249601327442,3.89876828718874
	8.3684373367406,0.00755459622030008	8.3684373367406,3.9037266111697
	8.37351857320305,0.00660075848482977	8.37351857320305,3.90811282084517
	8.3791891346905,0.00526549377386054	8.3791891346905,3.91307114482614
	8.38491660432816,0.00469297838289018	8.38491660432816,3.91802946880711
	8.39018527479051,0.00373912320891989	8.39018527479051,3.92260638325108
	8.39559994864994,0.0027852331579501	8.39559994864994,3.92756470723205
	8.40104939303855,0.00164065577697992	8.40104939303855,3.93252303121302
	8.40646578033974,0.000686765726020333	8.40646578033974,3.93748135519398
	8.40685190653659,0.000877435617520295	8.40685190653659,3.93767205996248
	8.41216864299811,0.000114232896549993	8.41216864299811,3.94263038394345
	8.41757145755905,-0.00103034448441974	8.41757145755905,3.94758870792442
	8.42288290237229,-0.00198423453538998	8.42288290237229,3.95254703190539
	8.42351859997589,-0.00179358208238023	8.42351859997589,3.95292844144238
	8.42876801656763,-0.00274747213334958	8.42876801656763,3.95788676542335
	8.43399585543336,-0.00370136218432027	8.43399585543336,3.96284508940432
	8.43925476626179,-0.00427387757528974	8.43925476626179,3.96780341338529
	8.44018524033575,-0.00446463465927982	8.44018524033575,3.96856623245928
	8.4453775371579,-0.00541852471025051	8.4453775371579,3.97352455644025
	8.4505917588177,-0.00599104010121998	8.4505917588177,3.97848288042122
	8.45581767471755,-0.00694493015219022	8.45581767471755,3.98344120440219
	8.45685196566928,-0.00694499990617992	8.45685196566928,3.98420402347618
	8.46182918969809,-0.00770820262715022	8.46182918969809,3.98916234745715
	8.46693064477336,-0.00866209267811957	8.46693064477336,3.99412067143812
	8.472160376806,-0.00923460806909038	8.472160376806,3.99907899541909
	8.47351857297088,-0.00923471270007958	8.47351857297088,4.00022322403008
	8.47845423160302,-0.0103792900810502	8.47845423160302,4.00518154801105
	8.48360428975764,-0.0109518054720095	8.48360428975764,4.01013987199201
	8.48873105301962,-0.0117150081929802	8.48873105301962,4.01509819597298
	8.49018526966944,-0.0120965049224706	8.49018526966944,4.01643312935247
	8.49519550771682,-0.0124783329834397	8.49519550771682,4.02139145333344
	8.5002756292781,-0.0134322230344095	8.5002756292781,4.02634977731441
	8.5052779317155,-0.0140047384253803	8.5052779317155,4.03130810129538
	8.50685190653723,-0.0141955652633694	8.50685190653723,4.03283373944337
	8.51189256539287,-0.0149587679843304	8.51189256539287,4.03779206342433
	8.51685017004787,-0.0153405960452995	8.51685017004787,4.0427503874053
	8.52178248467492,-0.0162944860962702	8.52178248467492,4.04770871138627
	8.52351862186016,-0.0161039382742603	8.52351862186016,4.04923434953426
	8.5283052008154,-0.0170578283252301	8.5283052008154,4.05419267351523
	8.53327253740058,-0.0176303437162	8.53327253740058,4.0591509974962
	8.53826132227241,-0.0183935464371601	8.53826132227241,4.06410932147716
	8.54018523963797,-0.01858440815215	8.54018523963797,4.06601636916215
	8.54496926775334,-0.01896623621312	8.54496926775334,4.07097469314312
	8.54982384008203,-0.0197294389340898	8.54982384008203,4.07593301712409
	8.55461033988371,-0.02030195432505	8.55461033988371,4.08089134110505
	8.55685196310906,-0.0204928334785404	8.55685196310906,4.08298909355854
	8.56145006509985,-0.0212560361995102	8.56145006509985,4.08794741753951
	8.56627738578913,-0.0218285515904793	8.56627738578913,4.09290574152048
	8.57105610293345,-0.0224010669814501	8.57105610293345,4.09786406550145
	8.57351857273871,-0.0225919810119297	8.57351857273871,4.10034322749193
	8.57810835429354,-0.0229738090728997	8.57810835429354,4.1053015514729
	8.58292202727948,-0.0237370117938704	8.58292202727948,4.11025987545387
	8.58750046193871,-0.0245002145148296	8.58750046193871,4.11521819943483
	8.59018524196633,-0.0245004586538196	8.59018524196633,4.11788806619382
	8.59477161945248,-0.0252636613747796	8.59477161945248,4.12284639017478
	8.59932482531136,-0.0256454894357496	8.59932482531136,4.12780471415575
	8.60397506435514,-0.0260273174967205	8.60397506435514,4.13276303813672
	8.60685190607225,-0.0262182664042001	8.60685190607225,4.1356236096642
	8.61122784217953,-0.02698146912517	8.61122784217953,4.14058193364517
	8.61576551741157,-0.0275539845161408	8.61576551741157,4.14554025762614
	8.62033615195309,-0.0277451252471002	8.62033615195309,4.1504985816071
	8.62351857297183,-0.0279361090315806	8.62351857297183,4.15374056267158
	8.62785377363079,-0.0285086244225496	8.62785377363079,4.15869888665255
	8.63228002812161,-0.0290811398135205	8.63228002812161,4.16365721063352
	8.63687596526254,-0.0294629678744904	8.63687596526254,4.16861553461449
	8.64018524150104,-0.0296539865359602	8.64018524150104,4.17223892521596
	8.64455140912782,-0.0302265019269301	8.64455140912782,4.17719724919693
	8.64893153036316,-0.0307990173179	8.64893153036316,4.1821555731779
	8.65334083435197,-0.03118084537887	8.65334083435197,4.18711389715887
	8.65685194658057,-0.0315625688088401	8.65685194658057,4.19092799252884
	8.66118368310726,-0.0315630222098102	8.66118368310726,4.19588631650981
	8.67351857320495,-0.0283217212467797	8.67351857320495,4.20008182141678
[truncated: 155,788 more rows]
